# Supplementary material for: High-density lipoprotein regulates angiogenesis by long non-coding RNA HDRACA
Source: Signal Transduct Target Ther. 2023 Aug 14;8:299. doi: 10.1038/s41392-023-01558-6 (PMC10423722; doi:10.1038/s41392-023-01558-6)
Supplement: Supplementary file 1 — Supplementary Table S7 [file 41392_2023_1558_MOESM1_ESM.xls]

## Sheet: Sheet1
Supplementary Table S7. Differentially expressed genes in the RNA-seq analysis of HUVECs transfected with Negative Control Smart Silencer or HDRACA lncRNA Smart Silencer
gene	Silencer Ctrl 1_RPKM	Silencer Ctrl 2_RPKM	Silencer Ctrl 3_RPKM	Silencer HDRACA 1_RPKM	Silencer HDRACA 2_RPKM	Silencer HDRACA 3_RPKM	Silencer Ctrl_RPKM mean	Silencer HDRACA_RPKM mean	log2(Fold_change)	q-value(Corrected p-value)	Description	Position	Strand	Website
MT2A	378.418	324.167	343.581	3545.57	3401.04	3369.52	348.722	3438.71	3.30172	0	metallothionein 2A	chr16:56642478-56643409	+	http://www.ncbi.nlm.nih.gov/gene/?term=4502
FN1	2947.88	2896.5	2853.67	584.296	560.065	551.872	2899.35	565.411	-2.35836	0	fibronectin 1	chr2:216225163-216300793	-	http://www.ncbi.nlm.nih.gov/gene/?term=2335
VWF	1489.85	1431.13	1360.58	200.618	197.868	182.566	1427.18	193.684	-2.88139	1.98517e-238	von Willebrand factor	chr12:6058040-6233841	-	http://www.ncbi.nlm.nih.gov/gene/?term=7450
CCL2	958.504	972.566	990.173	127.776	118.865	100.813	973.747	115.818	-3.07169	4.64906e-172	C-C motif chemokine ligand 2	chr17:32582296-32584222	+	http://www.ncbi.nlm.nih.gov/gene/?term=6347
BGN	925.587	864.034	841.312	81.525	79.904	74.5276	876.978	78.6522	-3.47898	1.02807e-171	biglycan	chrX:152760347-152775012	+	http://www.ncbi.nlm.nih.gov/gene/?term=633
MMP1	142.613	148.896	132.393	1106.68	1078.58	1120.35	141.301	1101.87	2.96312	1.24651e-170	matrix metallopeptidase 1	chr11:102660641-102668966	-	http://www.ncbi.nlm.nih.gov/gene/?term=4312
THBS1	3125.19	3019.73	3079.43	1441.34	1416.34	1389.21	3074.78	1415.63	-1.11904	1.32521e-154	thrombospondin 1	chr15:39873280-39891119	+	http://www.ncbi.nlm.nih.gov/gene/?term=7057
HSPG2	1288.76	1222.67	1213.22	278.866	292.714	276.758	1241.55	282.779	-2.1344	8.23019e-150	heparan sulfate proteoglycan 2	chr1:22148725-22263790	-	http://www.ncbi.nlm.nih.gov/gene/?term=3339
HMGA1	211.382	190.341	190.615	993.839	1013.51	1015.65	197.446	1007.67	2.35149	1.31227e-119	high mobility group AT-hook 1	chr6:34204577-34214008	+	http://www.ncbi.nlm.nih.gov/gene/?term=3159
EFEMP1	1439.4	1517.62	1508.44	544.772	523.661	494.413	1488.49	520.949	-1.51464	4.16898e-115	EGF containing fibulin like extracellular matrix protein 1	chr2:56093097-56151298	-	http://www.ncbi.nlm.nih.gov/gene/?term=2202
RHOB	692.732	681.413	672.725	128.26	130.203	115.809	682.29	124.757	-2.45126	5.36613e-96	ras homolog family member B	chr2:20646832-20649206	+	http://www.ncbi.nlm.nih.gov/gene/?term=388
CLU	550.816	472.298	458.847	55.8697	51.0555	48.4396	493.987	51.7883	-3.25378	2.55278e-91	clusterin	chr8:27454434-27472328	-	http://www.ncbi.nlm.nih.gov/gene/?term=1191
SPARC	1129.26	1080.26	1102.64	420.559	419.772	400.81	1104.06	413.713	-1.41611	2.56472e-77	secreted protein acidic and cysteine rich	chr5:151040657-151066615	-	http://www.ncbi.nlm.nih.gov/gene/?term=6678
MMRN1	474.522	564.453	568.878	127.065	123.487	110.712	535.951	120.421	-2.15401	1.01051e-64	multimerin 1	chr4:90816052-90875780	+	http://www.ncbi.nlm.nih.gov/gene/?term=22915
FTL	1406.92	1384.43	1353.38	676.289	660.739	666.895	1381.58	667.974	-1.04845	3.14228e-62	ferritin light chain	chr19:49468566-49470136	+	http://www.ncbi.nlm.nih.gov/gene/?term=2512
PTX3	248.356	228.711	243.804	772.249	726.904	828.134	240.29	775.762	1.69084	8.22531e-58	pentraxin 3	chr3:157154580-157161417	+	http://www.ncbi.nlm.nih.gov/gene/?term=5806
HLA-A	1169.6	947.914	978.304	507.496	504.766	480.618	1031.94	497.627	-1.05222	1.99066e-46	major histocompatibility complex, class I, A	chr6:29910247-29913661	+	http://www.ncbi.nlm.nih.gov/gene/?term=3105
CD34	213.097	217.657	214.017	15.2423	15.6847	12.7389	214.923	14.5553	-3.88421	1.24926e-44	CD34 molecule	chr1:208059883-208084683	-	http://www.ncbi.nlm.nih.gov/gene/?term=947
SRGN	123.572	130.604	135.398	482.704	482.208	484.683	129.858	483.198	1.89568	2.76726e-42	serglycin	chr10:70847202-70864567	+	http://www.ncbi.nlm.nih.gov/gene/?term=5552
COL4A2	512.416	487.471	484.256	155.317	159.507	161.62	494.714	158.815	-1.63925	6.74706e-42	collagen type IV alpha 2 chain	chr13:110959614-111165556	+	http://www.ncbi.nlm.nih.gov/gene/?term=1284
TPM4	144.833	149.119	148.257	499.306	508.858	524.521	147.403	510.895	1.79326	2.86946e-41	tropomyosin 4	chr19:16178317-16213813	+	http://www.ncbi.nlm.nih.gov/gene/?term=7171
TUBA1B	178.996	162.845	162.101	555.381	547.012	532.122	167.981	544.838	1.69753	1.33406e-40	tubulin alpha 1b	chr12:49521565-49525304	-	http://www.ncbi.nlm.nih.gov/gene/?term=10376
TUBB4B	137.745	124.698	125.962	471.038	466.495	455.931	129.469	464.488	1.84304	4.69703e-39	tubulin beta 4B class IVb	chr9:140135711-140138159	+	http://www.ncbi.nlm.nih.gov/gene/?term=10383
MMP2	264.143	251.336	243.887	42.1132	42.1014	41.1997	253.122	41.8048	-2.59809	2.36455e-37	matrix metallopeptidase 2	chr16:55512742-55540603	+	http://www.ncbi.nlm.nih.gov/gene/?term=4313
ENO1	304.921	277.551	279.044	706.264	703.394	708.764	287.172	706.141	1.29804	3.0529e-34	enolase 1	chr1:8921059-8939151	-	http://www.ncbi.nlm.nih.gov/gene/?term=2023
NCL	224.83	213.466	216.325	585.56	594.124	587.133	218.207	588.939	1.43242	1.48027e-33	nucleolin	chr2:232319459-232329205	-	http://www.ncbi.nlm.nih.gov/gene/?term=4691
HSPA8	389.626	381.845	393.172	862.39	848.001	852.019	388.214	854.137	1.13761	4.70315e-33	heat shock protein family A (Hsp70) member 8	chr11:122928200-122933043	-	http://www.ncbi.nlm.nih.gov/gene/?term=3312
NPM1	246.817	262.676	269.093	667.173	654.786	630.968	259.529	650.976	1.32671	1.01802e-32	nucleophosmin 1	chr5:170814708-170837888	+	http://www.ncbi.nlm.nih.gov/gene/?term=4869
C10orf10	160.133	137.755	140.883	8.48164	7.71927	4.99953	146.257	7.06681	-4.3713	3.27154e-32	chromosome 10 open reading frame 10	chr10:45471709-45474330	-	http://www.ncbi.nlm.nih.gov/gene/?term=11067
JUP	216.708	205.221	199.842	35.8114	34.4684	29.6096	207.257	33.2964	-2.63798	5.76319e-31	junction plakoglobin	chr17:39910859-39942964	-	http://www.ncbi.nlm.nih.gov/gene/?term=3728
PSAP	577.535	543.992	534.961	242.752	233.251	237.633	552.162	237.879	-1.21487	1.53317e-30	prosaposin	chr10:73576040-73611132	-	http://www.ncbi.nlm.nih.gov/gene/?term=5660
PLAT	15.3151	13.1367	13.7691	168.112	156.182	175.932	14.0736	166.742	3.56655	6.49353e-30	plasminogen activator, tissue type	chr8:42032236-42065242	-	http://www.ncbi.nlm.nih.gov/gene/?term=5327
RNASE1	233.967	206.01	200.134	39.8536	38.0322	38.3684	213.37	38.7514	-2.46104	1.33584e-29	ribonuclease A family member 1, pancreatic	chr14:21269515-21271036	-	http://www.ncbi.nlm.nih.gov/gene/?term=6035
TUBA1C	58.1078	52.073	51.3974	262.118	256.025	255.433	53.8594	257.859	2.25931	1.84707e-28	tubulin alpha 1c	chr12:49621709-49667121	+	http://www.ncbi.nlm.nih.gov/gene/?term=84790
HSPD1	72.5318	80.5062	82.6654	312.742	304.872	305.041	78.5678	307.552	1.96882	3.17139e-28	heat shock protein family D (Hsp60) member 1	chr2:198351308-198364998	-	http://www.ncbi.nlm.nih.gov/gene/?term=3329
HSP90AB1	430.975	421.291	416.654	877.231	863.982	852.437	422.973	864.55	1.03138	4.66748e-28	heat shock protein 90 alpha family class B member 1	chr6:44213903-44221625	+	http://www.ncbi.nlm.nih.gov/gene/?term=3326
TUBB	265.055	250.565	252.829	622.74	611.757	600.169	256.15	611.555	1.25549	5.81856e-28	tubulin beta class I	chr6:30687978-30693203	+	http://www.ncbi.nlm.nih.gov/gene/?term=203068
MARCKSL1	299.438	291.162	285.638	82.4375	87.6012	82.2101	292.079	84.0829	-1.79647	9.21779e-28	MARCKS like 1	chr1:32799430-32801840	-	http://www.ncbi.nlm.nih.gov/gene/?term=65108
KRT7	3.78243	3.93452	2.89411	121.064	119.286	122.967	3.53702	121.106	5.09759	2.13581e-26	keratin 7	chr12:52626954-52642709	+	http://www.ncbi.nlm.nih.gov/gene/?term=3855
PPP1R15A	32.6378	28.4565	29.8497	189.479	183.163	208.979	30.3147	193.874	2.67703	2.95764e-26	protein phosphatase 1 regulatory subunit 15A	chr19:49375649-49379319	+	http://www.ncbi.nlm.nih.gov/gene/?term=23645
IGFBP4	388.333	364.092	335.1	136.972	129.525	127.685	362.508	131.394	-1.46412	3.93451e-26	insulin like growth factor binding protein 4	chr17:38599676-38613982	+	http://www.ncbi.nlm.nih.gov/gene/?term=3487
FAM43A	382.985	382.262	369.571	142.483	150.676	140.937	378.273	144.699	-1.38638	3.157e-25	family with sequence similarity 43 member A	chr3:194406622-194409766	+	http://www.ncbi.nlm.nih.gov/gene/?term=131583
LDHA	81.7779	86.1486	88.474	310.892	301.685	299.536	85.4669	304.038	1.83081	3.95112e-25	lactate dehydrogenase A	chr11:18415936-18429765	+	http://www.ncbi.nlm.nih.gov/gene/?term=3939
ITM2B	237.893	274.297	272.788	74.8699	75.8883	72.6214	261.66	74.4598	-1.81316	3.89362e-25	integral membrane protein 2B	chr13:48807274-48836232	+	http://www.ncbi.nlm.nih.gov/gene/?term=9445
MT1E	13.5275	12.5071	12.1143	140.48	140.578	143.347	12.7163	141.468	3.47572	8.49511e-25	metallothionein 1E	chr16:56659585-56661024	+	http://www.ncbi.nlm.nih.gov/gene/?term=4493
TXNDC5	182.879	175.797	119.441	23.5475	21.6342	27.9493	159.373	24.377	-2.70881	2.16065e-24	thioredoxin domain containing 5	chr6:7881747-7911047	-	http://www.ncbi.nlm.nih.gov/gene/?term=81567
CLDN5	249.925	243.042	235.756	71.3422	71.0526	59.2596	242.908	67.2181	-1.85349	5.47691e-24	claudin 5	chr22:19510547-19512860	-	http://www.ncbi.nlm.nih.gov/gene/?term=7122
MYH10	151.42	154.271	150.906	23.8504	22.6448	21.8761	152.199	22.7904	-2.73946	1.51767e-23	myosin heavy chain 10	chr17:8377523-8534079	-	http://www.ncbi.nlm.nih.gov/gene/?term=4628
GRN	337.121	294.667	293.181	110.09	106.199	106.637	308.323	107.642	-1.5182	2.45481e-23	granulin precursor	chr17:42422454-42430474	+	http://www.ncbi.nlm.nih.gov/gene/?term=2896
PLXND1	268.765	252.608	251.133	77.8124	79.2383	75.7272	257.502	77.5926	-1.73059	2.93217e-23	plexin D1	chr3:129274056-129325582	-	http://www.ncbi.nlm.nih.gov/gene/?term=23129
CD9	73.4998	71.9896	76.0802	266.021	272.049	275.448	73.8565	271.173	1.87641	3.23886e-23	CD9 molecule	chr12:6308873-6347437	+	http://www.ncbi.nlm.nih.gov/gene/?term=928
HSP90AA1	145.22	149.733	147.928	412.378	404.236	389.864	147.627	402.159	1.44581	3.66912e-23	heat shock protein 90 alpha family class A member 1	chr14:102547075-102606086	-	http://www.ncbi.nlm.nih.gov/gene/?term=3320
IL1RL1	9.47625	10.098	9.94078	123.805	121.045	124.268	9.83834	123.039	3.64456	2.24462e-22	interleukin 1 receptor like 1	chr2:102927962-102968497	+	http://www.ncbi.nlm.nih.gov/gene/?term=9173
ALDH1A1	166.183	172.377	172.263	34.6945	35.5233	30.2684	170.274	33.4954	-2.34583	2.51459e-22	aldehyde dehydrogenase 1 family member A1	chr9:75515578-75568233	-	http://www.ncbi.nlm.nih.gov/gene/?term=216
GNG11	410.476	443.594	431.708	198.58	194.328	180.001	428.593	190.97	-1.16626	3.06515e-22	G protein subunit gamma 11	chr7:93551016-93555826	+	http://www.ncbi.nlm.nih.gov/gene/?term=2791
MIR5047	356.788	439.139	395.522	175.867	176.195	158.623	397.149	170.228	-1.22221	4.487e-22	microRNA 5047	chr17:62497332-62497431	-	http://www.ncbi.nlm.nih.gov/gene/?term=100616408
PECAM1	218.733	224.169	220.974	66.0457	63.6994	56.8567	221.292	62.2006	-1.83095	1.75744e-21	platelet and endothelial cell adhesion molecule 1	chr17:62396775-62404856	-	http://www.ncbi.nlm.nih.gov/gene/?term=5175
MGP	129.997	126.686	126.176	17.7308	16.2582	15.1006	127.62	16.3632	-2.96332	2.88307e-21	matrix Gla protein	chr12:15033798-15038996	-	http://www.ncbi.nlm.nih.gov/gene/?term=4256
H2AFZ	141.058	138.182	141.306	375.824	380.352	375.546	140.182	377.241	1.42818	2.84468e-21	H2A histone family member Z	chr4:100869244-100871512	-	http://www.ncbi.nlm.nih.gov/gene/?term=3015
SDPR	238.139	244.68	246.466	79.4787	77.4208	69.5488	243.095	75.4828	-1.6873	3.23415e-21	caveolae associated protein 2	chr2:192699031-192712006	-	http://www.ncbi.nlm.nih.gov/gene/?term=8436
HLA-E	472.39	431.51	443.007	215.589	210.12	206.785	448.969	210.831	-1.09053	4.43237e-21	major histocompatibility complex, class I, E	chr6:30457183-30461982	+	http://www.ncbi.nlm.nih.gov/gene/?term=3133
TUBB6	88.1483	80.2359	80.1341	275.906	271.908	280.204	82.8394	276.006	1.73631	4.39292e-21	tubulin beta 6 class V	chr18:12307668-12329825	+	http://www.ncbi.nlm.nih.gov/gene/?term=84617
TINAGL1	148.698	136.45	131.84	364.741	367.689	389.143	138.996	373.858	1.42744	4.44954e-21	tubulointerstitial nephritis antigen like 1	chr1:32042086-32053287	+	http://www.ncbi.nlm.nih.gov/gene/?term=64129
EIF5A	250.286	225.188	227.172	515.421	525.195	526.044	234.215	522.22	1.15682	1.08295e-20	eukaryotic translation initiation factor 5A	chr17:7210318-7215782	+	http://www.ncbi.nlm.nih.gov/gene/?term=1984
SOX18	147.869	157.082	142.996	29.5722	27.5189	26.5265	149.316	27.8726	-2.42145	2.90272e-20	SRY-box 18	chr20:62679079-62680979	-	http://www.ncbi.nlm.nih.gov/gene/?term=54345
HAPLN3	111.409	103.473	104.166	9.5059	9.86828	9.54927	106.349	9.64115	-3.46346	3.27899e-20	hyaluronan and proteoglycan link protein 3	chr15:89420516-89438857	-	http://www.ncbi.nlm.nih.gov/gene/?term=145864
CDC20	24.9937	22.7136	23.2756	148.771	145.431	146.212	23.6609	146.805	2.63332	1.93515e-19	cell division cycle 20	chr1:43824626-43828874	+	http://www.ncbi.nlm.nih.gov/gene/?term=991
FAM69B	168.301	156.699	150.412	34.3806	36.1962	31.8915	158.471	34.1561	-2.214	2.06631e-19	family with sequence similarity 69 member B	chr9:139607024-139619170	+	http://www.ncbi.nlm.nih.gov/gene/?term=138311
AXL	15.5956	14.0531	13.8987	119.499	120.405	125.317	14.5158	121.74	3.06811	5.76372e-19	AXL receptor tyrosine kinase	chr19:41725104-41767672	+	http://www.ncbi.nlm.nih.gov/gene/?term=558
TFPI	143.904	173.504	176.317	39.0689	40.8614	35.7988	164.575	38.5764	-2.09296	7.57015e-19	tissue factor pathway inhibitor	chr2:188328957-188419232	-	http://www.ncbi.nlm.nih.gov/gene/?term=7035
FOSL1	18.3287	15.9204	17.64	123.486	128.013	132.184	17.2964	127.895	2.88641	1.00104e-18	FOS like 1, AP-1 transcription factor subunit	chr11:65659607-65667997	-	http://www.ncbi.nlm.nih.gov/gene/?term=8061
MDK	259.348	232.494	244.159	86.5033	86.1245	82.7328	245.334	85.1202	-1.52717	1.13877e-18	midkine	chr11:46402334-46405387	+	http://www.ncbi.nlm.nih.gov/gene/?term=4192
EFNA1	112.864	108.292	105.815	14.2181	13.2571	12.7149	108.99	13.3967	-3.02425	1.80377e-18	ephrin A1	chr1:155100349-155107386	+	http://www.ncbi.nlm.nih.gov/gene/?term=1942
PRCP	143.803	156.501	159.878	36.3559	35.2058	32.3482	153.394	34.6366	-2.14687	4.28492e-18	prolylcarboxypeptidase	chr11:82533982-82612782	-	http://www.ncbi.nlm.nih.gov/gene/?term=5547
STAT1	273.436	286.626	292.67	112.826	112.387	110.694	284.244	111.969	-1.34403	4.56774e-18	signal transducer and activator of transcription 1	chr2:191833762-191878976	-	http://www.ncbi.nlm.nih.gov/gene/?term=6772
EDN1	299.281	315.178	317.256	130.878	138.045	129.901	310.572	132.941	-1.22414	3.27263e-17	endothelin 1	chr6:12290529-12297427	+	http://www.ncbi.nlm.nih.gov/gene/?term=1906
COL4A1	301.252	298.056	297.378	123.352	127.395	125.924	298.895	125.557	-1.2513	4.21545e-17	collagen type IV alpha 1 chain	chr13:110801305-110959504	-	http://www.ncbi.nlm.nih.gov/gene/?term=1282
PKM	188.496	165.343	167.586	408.098	397.678	395.712	173.808	400.496	1.20429	6.42347e-17	pyruvate kinase, muscle	chr15:72491370-72523965	-	http://www.ncbi.nlm.nih.gov/gene/?term=5315
PXDN	218.271	211.342	210.554	75.6622	75.5621	72.1866	213.389	74.4703	-1.51875	4.9842e-16	peroxidasin	chr2:1635659-1748319	-	http://www.ncbi.nlm.nih.gov/gene/?term=7837
MAGED2	156.127	151.946	150.879	40.8494	39.6243	38.2843	152.984	39.586	-1.95032	5.55123e-16	MAGE family member D2	chrX:54834032-54842448	+	http://www.ncbi.nlm.nih.gov/gene/?term=10916
CXCL10	74.6125	73.5431	79.3657	5.36803	4.21103	4.14069	75.8404	4.57325	-4.05168	7.02185e-16	C-X-C motif chemokine ligand 10	chr4:76942269-76944689	-	http://www.ncbi.nlm.nih.gov/gene/?term=3627
TNFSF10	82.9418	84.6903	89.0924	9.4613	8.84196	6.37786	85.5749	8.22704	-3.37874	7.53145e-16	TNF superfamily member 10	chr3:172223298-172241297	-	http://www.ncbi.nlm.nih.gov/gene/?term=8743
COL18A1	211.443	204.56	204.488	69.5072	72.1916	72.8153	206.83	71.5047	-1.53234	9.9388e-16	collagen type XVIII alpha 1 chain	chr21:46825052-46933634	+	http://www.ncbi.nlm.nih.gov/gene/?term=80781
FAM124B	104.369	109.134	108.259	17.949	18.6176	15.9695	107.254	17.512	-2.61461	1.06402e-15	family with sequence similarity 124 member B	chr2:225243415-225266711	-	http://www.ncbi.nlm.nih.gov/gene/?term=79843
HMOX1	13.7808	13.0862	12.9082	102.243	100.906	109.661	13.2584	104.27	2.97535	1.11551e-15	heme oxygenase 1	chr22:35777060-35790207	+	http://www.ncbi.nlm.nih.gov/gene/?term=3162
HSPA5	234.202	228.347	225.247	471.119	463.538	476.63	229.265	470.429	1.03696	3.0621e-15	heat shock protein family A (Hsp70) member 5	chr9:127997127-128003666	-	http://www.ncbi.nlm.nih.gov/gene/?term=3309
ODC1	28.8644	30.398	30.5612	141.039	141.762	140.915	29.9412	141.239	2.23793	3.07159e-15	ornithine decarboxylase 1	chr2:10580497-10588680	-	http://www.ncbi.nlm.nih.gov/gene/?term=4953
IL32	150.34	134.623	130.756	33.9329	34.1867	33.7146	138.573	33.9447	-2.02938	3.37541e-15	interleukin 32	chr16:3115313-3119820	+	http://www.ncbi.nlm.nih.gov/gene/?term=9235
F2R	194.034	206.4	207.451	73.9051	72.5026	66.9372	202.628	71.1149	-1.51061	4.23068e-15	coagulation factor II thrombin receptor	chr5:76011868-76031605	+	http://www.ncbi.nlm.nih.gov/gene/?term=2149
NES	45.6298	42.5967	43.5017	164.283	171.062	167.842	43.9094	167.729	1.93353	7.67646e-15	nestin	chr1:156638555-156647189	-	http://www.ncbi.nlm.nih.gov/gene/?term=10763
TIMP2	151.74	154.933	146.683	43.4036	44.0035	40.4462	151.119	42.6178	-1.82616	1.73258e-14	TIMP metallopeptidase inhibitor 2	chr17:76849059-76921472	-	http://www.ncbi.nlm.nih.gov/gene/?term=7077
TXNRD1	53.9152	55.4946	56.852	183.637	184.667	194.734	55.4206	187.679	1.75977	1.74997e-14	thioredoxin reductase 1	chr12:104609557-104744085	+	http://www.ncbi.nlm.nih.gov/gene/?term=7296
FCGRT	110.4	97.7385	98.3471	18.3142	17.7847	17.203	102.162	17.7673	-2.52356	2.2651e-14	Fc fragment of IgG receptor and transporter	chr19:50015536-50029685	+	http://www.ncbi.nlm.nih.gov/gene/?term=2217
TAGLN2	231.162	214.451	210.207	449.538	441.751	446.322	218.607	445.87	1.02829	3.34027e-14	transgelin 2	chr1:159887897-159895332	-	http://www.ncbi.nlm.nih.gov/gene/?term=8407
KLHDC8B	80.9523	73.2733	74.4725	7.75541	7.17852	7.01546	76.2327	7.31646	-3.38119	4.37854e-14	kelch domain containing 8B	chr3:49209018-49213919	+	http://www.ncbi.nlm.nih.gov/gene/?term=200942
CDC42EP5	117.824	96.4042	94.5351	19.3893	19.0589	18.0201	102.921	18.8228	-2.45099	5.07963e-14	CDC42 effector protein 5	chr19:54976209-54984437	-	http://www.ncbi.nlm.nih.gov/gene/?term=148170
TRIB3	13.4264	13.0443	12.6448	95.9143	93.0586	100.204	13.0385	96.3922	2.88614	5.30435e-14	tribbles pseudokinase 3	chr20:361273-378203	+	http://www.ncbi.nlm.nih.gov/gene/?term=57761
ACKR3	87.1795	85.0484	82.543	12.1589	11.9723	9.20861	84.9236	11.1133	-2.93388	6.9325e-14	atypical chemokine receptor 3	chr2:237478380-237490997	+	http://www.ncbi.nlm.nih.gov/gene/?term=57007
ANXA1	204.833	201.793	203.045	428.06	408.866	423.167	203.224	420.031	1.04743	7.94937e-14	annexin A1	chr9:75766647-75785309	+	http://www.ncbi.nlm.nih.gov/gene/?term=301
HSPA9	46.1205	48.1127	50.0268	166.439	164.9	173.009	48.0867	168.116	1.80575	1.89284e-13	heat shock protein family A (Hsp70) member 9	chr5:137890571-137911318	-	http://www.ncbi.nlm.nih.gov/gene/?term=3313
GARS	44.591	45.0943	46.4364	159.843	160.205	168.348	45.3739	162.799	1.84316	2.02796e-13	glycyl-tRNA synthetase	chr7:30634351-30673649	+	http://www.ncbi.nlm.nih.gov/gene/?term=2617
UBE2S	60.7932	54.9596	54.6543	175.053	185.644	190.435	56.8023	183.711	1.69341	2.30209e-13	ubiquitin conjugating enzyme E2 S	chr19:55912650-55919325	-	http://www.ncbi.nlm.nih.gov/gene/?term=27338
PLSCR4	75.6076	93.0612	93.6705	13.8119	14.0265	12.4391	87.4464	13.4258	-2.70339	3.47075e-13	phospholipid scramblase 4	chr3:145910122-145968966	-	http://www.ncbi.nlm.nih.gov/gene/?term=57088
PDGFB	134.492	125.502	120.036	33.1098	33.5426	31.6172	126.677	32.7565	-1.9513	3.45746e-13	platelet derived growth factor subunit B	chr22:39619364-39641060	-	http://www.ncbi.nlm.nih.gov/gene/?term=5155
HTRA1	107.271	104.456	98.5844	21.6843	21.3989	21.6162	103.437	21.5665	-2.26189	7.55818e-13	HtrA serine peptidase 1	chr10:124221041-124274424	+	http://www.ncbi.nlm.nih.gov/gene/?term=5654
TRBC2	7.8136	6.18905	5.73274	69.5515	72.4245	78.9142	6.57846	73.63	3.48447	9.35727e-13	T cell receptor beta constant 2	chr7:142498725-142500213	+	http://www.ncbi.nlm.nih.gov/gene/?term=28638
PODXL	21.6557	20.8904	22.649	109.392	105.983	114.907	21.7317	110.094	2.34086	1.63685e-12	podocalyxin like	chr7:131185021-131241376	-	http://www.ncbi.nlm.nih.gov/gene/?term=5420
SLC3A2	50.7818	48.1989	49.2741	159.837	160.069	175.136	49.4183	165.014	1.73947	1.80602e-12	solute carrier family 3 member 2	chr11:62623484-62656355	+	http://www.ncbi.nlm.nih.gov/gene/?term=6520
CXCL2	85.1901	93.2069	97.2892	17.3915	18.5727	16.8893	91.8954	17.6179	-2.38295	4.40654e-12	C-X-C motif chemokine ligand 2	chr4:74962752-74964997	-	http://www.ncbi.nlm.nih.gov/gene/?term=2920
SEMA6B	226.982	212.785	210.843	92.1655	91.9251	92.1883	216.87	92.093	-1.23567	4.57039e-12	semaphorin 6B	chr19:4542600-4559771	-	http://www.ncbi.nlm.nih.gov/gene/?term=10501
WSB1	128.347	153.4	147.778	46.5374	46.6531	42.838	143.175	45.3428	-1.65883	4.84374e-12	WD repeat and SOCS box containing 1	chr17:25621106-25640645	+	http://www.ncbi.nlm.nih.gov/gene/?term=26118
BMP6	167.767	170.455	161.975	59.0359	60.692	59.3244	166.732	59.6841	-1.48212	5.01938e-12	bone morphogenetic protein 6	chr6:7726332-7881961	+	http://www.ncbi.nlm.nih.gov/gene/?term=654
CTSD	207.89	187.472	191.124	78.5081	77.784	78.1328	195.495	78.1417	-1.32297	5.18432e-12	cathepsin D	chr11:1773982-1785222	-	http://www.ncbi.nlm.nih.gov/gene/?term=1509
PSAT1	4.75311	5.19457	5.33723	61.7405	64.17	68.0094	5.09497	64.64	3.66528	1.26118e-11	phosphoserine aminotransferase 1	chr9:80911991-80945009	+	http://www.ncbi.nlm.nih.gov/gene/?term=29968
PSMD2	91.0166	84.3651	85.2522	227.62	219.908	221.386	86.8779	222.971	1.3598	2.03264e-11	proteasome 26S subunit, non-ATPase 2	chr3:184016886-184026842	+	http://www.ncbi.nlm.nih.gov/gene/?term=5708
KRT18	88.2495	80.5158	75.9101	218.538	209.789	212.455	81.5585	213.594	1.38896	2.5402e-11	keratin 18	chr12:53342655-53346685	+	http://www.ncbi.nlm.nih.gov/gene/?term=3875
TSPAN18	95.9642	90.3782	92.8163	21.4898	21.061	17.9793	93.0529	20.1767	-2.20536	3.61586e-11	tetraspanin 18	chr11:44785976-44953978	+	http://www.ncbi.nlm.nih.gov/gene/?term=90139
NOLC1	12.2205	11.7982	11.6447	79.9524	81.6258	81.2632	11.8878	80.9471	2.7675	3.68544e-11	nucleolar and coiled-body phosphoprotein 1	chr10:103911933-103923628	+	http://www.ncbi.nlm.nih.gov/gene/?term=9221
BMP4	106.855	101.937	99.6001	24.5364	25.6601	25.5641	102.798	25.2535	-2.02525	3.82487e-11	bone morphogenetic protein 4	chr14:54416454-54423609	-	http://www.ncbi.nlm.nih.gov/gene/?term=652
IER3	181.005	174.55	182.068	71.0988	73.2231	69.4837	179.208	71.2685	-1.3303	4.58051e-11	immediate early response 3	chr6:30710976-30712327	-	http://www.ncbi.nlm.nih.gov/gene/?term=8870
MGLL	7.43933	6.72533	7.75799	67.3201	66.2113	69.2602	7.30755	67.5972	3.2095	7.9189e-11	monoglyceride lipase	chr3:127407905-127542093	-	http://www.ncbi.nlm.nih.gov/gene/?term=11343
C1QBP	87.2329	88.0625	89.1317	226.56	217.53	216.727	88.1424	220.272	1.32138	9.69799e-11	complement C1q binding protein	chr17:5336099-5342471	-	http://www.ncbi.nlm.nih.gov/gene/?term=708
C2CD4B	70.0204	68.3238	62.7529	9.35286	9.20756	8.66854	67.0324	9.07632	-2.88468	1.05754e-10	C2 calcium dependent domain containing 4B	chr15:62455737-62457482	-	http://www.ncbi.nlm.nih.gov/gene/?term=388125
CX3CL1	52.3805	43.7361	46.8792	1.79474	1.71092	1.40077	47.6652	1.63548	-4.86515	1.12489e-10	C-X3-C motif chemokine ligand 1	chr16:57406373-57418960	+	http://www.ncbi.nlm.nih.gov/gene/?term=6376
UAP1	18.1038	19.4456	21.6091	96.3917	94.9259	98.5019	19.7195	96.6065	2.2925	1.21152e-10	UDP-N-acetylglucosamine pyrophosphorylase 1	chr1:162531230-162569633	+	http://www.ncbi.nlm.nih.gov/gene/?term=6675
IGFBP2	146.005	134.05	122.133	43.9764	44.5471	45.4998	134.063	44.6744	-1.58539	1.45091e-10	insulin like growth factor binding protein 2	chr2:217497551-217529159	+	http://www.ncbi.nlm.nih.gov/gene/?term=3485
VASH1	78.1446	76.4044	72.9412	14.428	13.9994	12.0463	75.8301	13.4912	-2.49075	2.02163e-10	vasohibin 1	chr14:77228235-77249363	+	http://www.ncbi.nlm.nih.gov/gene/?term=22846
FAM198B	76.1659	92.1364	91.1255	19.2114	19.649	17.3784	86.4759	18.7462	-2.2057	2.3081e-10	family with sequence similarity 198 member B	chr4:159045732-159094202	-	http://www.ncbi.nlm.nih.gov/gene/?term=51313
TTYH3	182.816	171.072	168.218	69.3439	72.7708	70.282	174.035	70.7989	-1.29758	2.39037e-10	tweety family member 3	chr7:2671603-2704436	+	http://www.ncbi.nlm.nih.gov/gene/?term=80727
KDR	178.093	185.293	187.04	79.7965	79.0781	74.5116	183.475	77.7954	-1.23783	3.49805e-10	kinase insert domain receptor	chr4:55944426-55991762	-	http://www.ncbi.nlm.nih.gov/gene/?term=3791
CCND1	60.6901	59.6265	60.8177	164.413	169.514	177.71	60.3781	170.546	1.49806	3.49757e-10	cyclin D1	chr11:69455873-69469242	+	http://www.ncbi.nlm.nih.gov/gene/?term=595
A2M	45.0652	49.7045	47.3766	2.69598	2.81854	2.54031	47.3821	2.68494	-4.14138	6.62569e-10	alpha-2-macroglobulin	chr12:9220304-9268825	-	http://www.ncbi.nlm.nih.gov/gene/?term=2
GIMAP4	114.834	110.748	112.405	38.0478	34.5928	30.2021	112.662	34.2809	-1.71653	7.54003e-10	GTPase, IMAP family member 4	chr7:150264458-150271041	+	http://www.ncbi.nlm.nih.gov/gene/?term=55303
LAPTM4B	96.2601	109.38	104.742	30.0586	30.4681	27.2573	103.461	29.2613	-1.82201	8.95372e-10	lysosomal protein transmembrane 4 beta	chr8:98787809-98864830	+	http://www.ncbi.nlm.nih.gov/gene/?term=55353
PLP2	25.9158	23.0271	22.9915	101.231	102.432	99.9417	23.9781	101.201	2.07744	9.09809e-10	proteolipid protein 2	chrX:49028184-49031469	+	http://www.ncbi.nlm.nih.gov/gene/?term=5355
RRM2	8.53776	8.76461	8.65961	65.639	67.5972	66.2476	8.65399	66.4946	2.9418	9.52449e-10	ribonucleotide reductase regulatory subunit M2	chr2:10262695-10271546	+	http://www.ncbi.nlm.nih.gov/gene/?term=6241
MTHFD2	15.7093	15.9345	16.1288	83.9026	79.1867	87.9874	15.9242	83.6922	2.39387	1.04681e-09	methylenetetrahydrofolate dehydrogenase (NADP+ dependent) 2, methenyltetrahydrofolate cyclohydrolase	chr2:74425690-74442425	+	http://www.ncbi.nlm.nih.gov/gene/?term=10797
DKK1	18.6709	19.3144	19.6485	89.7473	87.5451	93.4781	19.2113	90.2569	2.23208	1.42034e-09	dickkopf WNT signaling pathway inhibitor 1	chr10:54074041-54077417	+	http://www.ncbi.nlm.nih.gov/gene/?term=22943
GPX4	210.726	190.855	183.593	91.0687	89.7863	86.2817	195.058	89.0456	-1.13129	1.85826e-09	glutathione peroxidase 4	chr19:1103925-1106788	+	http://www.ncbi.nlm.nih.gov/gene/?term=2879
PBXIP1	58.2668	54.3758	52.0983	6.45686	6.31684	5.94733	54.9136	6.24034	-3.13747	2.00556e-09	PBX homeobox interacting protein 1	chr1:154916556-154928639	-	http://www.ncbi.nlm.nih.gov/gene/?term=57326
TGFBR2	221.459	228.607	232.711	115.367	113.329	108.614	227.592	112.436	-1.01734	2.05158e-09	transforming growth factor beta receptor 2	chr3:30647994-30735634	+	http://www.ncbi.nlm.nih.gov/gene/?term=7048
RGS4	2.06678	2.8627	3.09105	48.1744	45.8715	50.4434	2.67351	48.1631	4.17112	2.1125e-09	regulator of G protein signaling 4	chr1:163038396-163046592	+	http://www.ncbi.nlm.nih.gov/gene/?term=5999
VCAM1	39.7196	42.1646	43.4646	1.30755	1.45057	1.23121	41.7829	1.32978	-4.97366	2.21995e-09	vascular cell adhesion molecule 1	chr1:101185196-101204601	+	http://www.ncbi.nlm.nih.gov/gene/?term=7412
SLC1A5	30.8641	28.3589	28.9929	108.91	106.553	113.44	29.4053	109.634	1.89855	2.49088e-09	solute carrier family 1 member 5	chr19:47278140-47291842	-	http://www.ncbi.nlm.nih.gov/gene/?term=6510
DDX21	30.6558	32.8554	34.3035	113.257	114.724	119.015	32.6049	115.665	1.82679	2.56859e-09	DExD-box helicase 21	chr10:70715879-70744825	+	http://www.ncbi.nlm.nih.gov/gene/?term=9188
CLIC1	162.7	145.155	147.018	305.947	300.913	306.146	151.624	304.335	1.00516	3.43238e-09	chloride intracellular channel 1	chr6:31698358-31705095	-	http://www.ncbi.nlm.nih.gov/gene/?term=1192
CTHRC1	57.5153	63.5103	60.2306	10.1026	9.35309	7.43486	60.4187	8.96352	-2.75286	3.46977e-09	collagen triple helix repeat containing 1	chr8:104383743-104395233	+	http://www.ncbi.nlm.nih.gov/gene/?term=115908
SNHG1	15.3495	16.8009	16.3181	81.5059	79.0332	82.9081	16.1562	81.1491	2.32849	4.42861e-09	small nucleolar RNA host gene 1	chr11:62619460-62623360	-	http://www.ncbi.nlm.nih.gov/gene/?term=23642
LRRC59	58.4513	53.9417	56.3518	159.091	156.296	152.812	56.2483	156.066	1.47228	4.89415e-09	leucine rich repeat containing 59	chr17:48458594-48474914	-	http://www.ncbi.nlm.nih.gov/gene/?term=55379
EMP1	83.413	85.3327	87.6136	205.862	198.715	205.649	85.4531	203.409	1.25118	5.16836e-09	epithelial membrane protein 1	chr12:13349602-13369708	+	http://www.ncbi.nlm.nih.gov/gene/?term=2012
ADGRF5	76.5676	81.8949	82.1902	20.1467	19.4676	17.0965	80.2176	18.9036	-2.08526	5.74813e-09	adhesion G protein-coupled receptor F5	chr6:46820242-46922675	-	http://www.ncbi.nlm.nih.gov/gene/?term=221395
SLC7A5	7.73072	7.52444	8.04642	59.1895	58.457	64.256	7.76719	60.6342	2.96467	5.96139e-09	solute carrier family 7 member 5	chr16:87863622-87903105	-	http://www.ncbi.nlm.nih.gov/gene/?term=8140
GPR4	5.82101	5.058	5.41682	54.4465	52.8633	55.7324	5.43194	54.3474	3.32267	5.92902e-09	G protein-coupled receptor 4	chr19:46093022-46105466	-	http://www.ncbi.nlm.nih.gov/gene/?term=2828
ANP32B	69.0005	64.7483	65.9681	174.058	175.86	167.647	66.5723	172.522	1.37378	6.11704e-09	acidic nuclear phosphoprotein 32 family member B	chr9:100745489-100778225	+	http://www.ncbi.nlm.nih.gov/gene/?term=10541
SOX4	92.7007	97.0194	91.162	26.1742	27.3311	25.493	93.6274	26.3328	-1.83007	6.7839e-09	SRY-box 4	chr6:21593972-21598850	+	http://www.ncbi.nlm.nih.gov/gene/?term=6659
GADD45B	33.0981	31.1078	31.578	108.962	105.714	119.856	31.928	111.511	1.80429	7.96504e-09	growth arrest and DNA damage inducible beta	chr19:2476123-2478257	+	http://www.ncbi.nlm.nih.gov/gene/?term=4616
EPAS1	178.491	184.352	184.696	84.4365	85.3013	80.9273	182.513	83.555	-1.1272	8.1558e-09	endothelial PAS domain protein 1	chr2:46524541-46613842	+	http://www.ncbi.nlm.nih.gov/gene/?term=2034
ICAM1	122.15	117.439	118.426	41.6805	41.3883	42.2936	119.338	41.7875	-1.51392	8.28913e-09	intercellular adhesion molecule 1	chr19:10381517-10397291	+	http://www.ncbi.nlm.nih.gov/gene/?term=3383
MCM5	13.0921	12.2912	11.1425	69.5449	70.8302	70.884	12.1753	70.4197	2.53202	9.68453e-09	minichromosome maintenance complex component 5	chr22:35796116-35820495	+	http://www.ncbi.nlm.nih.gov/gene/?term=4174
PA2G4	46.9998	44.4305	45.22	136.024	135.22	134.586	45.5501	135.277	1.57039	1.11023e-08	proliferation-associated 2G4	chr12:56498103-56507694	+	http://www.ncbi.nlm.nih.gov/gene/?term=5036
C8orf4	69.5367	74.268	74.5897	16.7063	15.4178	15.75	72.7981	15.958	-2.18962	1.24858e-08	transcriptional and immune response regulator	chr8:40010987-40012827	+	http://www.ncbi.nlm.nih.gov/gene/?term=56892
NAXE	95.0505	92.1168	89.9812	27.8743	26.3128	25.3006	92.3828	26.4959	-1.80186	1.32611e-08	NAD(P)HX epimerase	chr1:156561558-156564091	+	http://www.ncbi.nlm.nih.gov/gene/?term=128240
NUCB1	148.11	131.248	130.026	54.9912	53.2025	52.1056	136.461	53.4331	-1.35268	1.36033e-08	nucleobindin 1	chr19:49403307-49426540	+	http://www.ncbi.nlm.nih.gov/gene/?term=4924
LXN	53.6544	60.2687	59.161	10.0269	9.26467	7.69832	57.6947	8.99664	-2.68098	1.52315e-08	latexin	chr3:158384203-158390482	-	http://www.ncbi.nlm.nih.gov/gene/?term=56925
TNFAIP8L1	65.5316	61.0542	61.973	11.6336	12.3607	10.2919	62.8529	11.4287	-2.45931	1.69479e-08	TNF alpha induced protein 8 like 1	chr19:4639527-4655580	+	http://www.ncbi.nlm.nih.gov/gene/?term=126282
EBNA1BP2	35.4747	35.8307	34.6873	113.641	113.801	117.929	35.3309	115.124	1.70418	2.33119e-08	EBNA1 binding protein 2	chr1:43629845-43638241	-	http://www.ncbi.nlm.nih.gov/gene/?term=10969
CSF2RB	62.7556	61.7259	61.3765	11.6388	11.7434	10.9016	61.9527	11.4279	-2.43861	2.75209e-08	colony stimulating factor 2 receptor beta common subunit	chr22:37309675-37336481	+	http://www.ncbi.nlm.nih.gov/gene/?term=1439
NOP56	40.0192	39.4955	38.0678	120.322	118.763	125.42	39.1942	121.502	1.63226	2.92319e-08	NOP56 ribonucleoprotein	chr20:2633178-2639039	+	http://www.ncbi.nlm.nih.gov/gene/?term=10528
GABARAP	208.629	186.711	194.98	98.8545	95.8686	95.0443	196.773	96.5891	-1.0266	3.03308e-08	GABA type A receptor-associated protein	chr17:7143738-7145753	-	http://www.ncbi.nlm.nih.gov/gene/?term=11337
STAB1	141.596	135.627	129.604	51.812	55.9568	55.1678	135.609	54.3122	-1.32011	3.09662e-08	stabilin 1	chr3:52529356-52558511	+	http://www.ncbi.nlm.nih.gov/gene/?term=23166
SMTN	31.5942	28.3315	28.6685	101.558	100.81	107.657	29.5314	103.342	1.8071	3.50388e-08	smoothelin	chr22:31477282-31500610	+	http://www.ncbi.nlm.nih.gov/gene/?term=6525
FLNC	17.9456	16.1805	16.5646	75.8924	76.9525	80.0999	16.8969	77.6483	2.2002	4.55806e-08	filamin C	chr7:128470483-128499328	+	http://www.ncbi.nlm.nih.gov/gene/?term=2318
EFHD2	35.11	33.6609	33.0557	107.031	107.41	117.53	33.9422	110.657	1.70495	4.96537e-08	EF-hand domain family member D2	chr1:15736391-15756839	+	http://www.ncbi.nlm.nih.gov/gene/?term=79180
GIMAP8	56.1991	58.0957	61.576	11.6046	10.3387	9.32608	58.6236	10.4231	-2.4917	5.05825e-08	GTPase, IMAP family member 8	chr7:150147718-150176483	+	http://www.ncbi.nlm.nih.gov/gene/?term=155038
YPEL5	52.1777	62.5727	66.1636	11.79	12.2339	9.90249	60.3046	11.3088	-2.41482	5.66531e-08	yippee like 5	chr2:30369750-30383399	+	http://www.ncbi.nlm.nih.gov/gene/?term=51646
STC2	3.0231	2.77179	2.86134	41.7153	39.9334	46.532	2.88541	42.7269	3.8883	5.85613e-08	stanniocalcin 2	chr5:172741726-172756506	-	http://www.ncbi.nlm.nih.gov/gene/?term=8614
NUDC	59.2736	53.3039	55.2843	149.872	145.235	149.513	55.9539	148.207	1.4053	5.95031e-08	nuclear distribution C, dynein complex regulator	chr1:27248213-27273362	+	http://www.ncbi.nlm.nih.gov/gene/?term=10726
AQP1	34.7288	35.5315	34.1708	0.718615	0.746688	0.45916	34.8104	0	-5.76195	6.20565e-08	aquaporin 1 (Colton blood group)	chr7:30951309-30965132	+	http://www.ncbi.nlm.nih.gov/gene/?term=358
MIR3064	87.8455	124.877	136.551	44.3695	45.1133	40.0118	116.425	43.1649	-1.43147	6.31984e-08	microRNA 3064	chr17:62496892-62496957	-	http://www.ncbi.nlm.nih.gov/gene/?term=100616387
IMPDH2	42.7853	39.627	40.0068	121.39	120.203	123.839	40.8064	121.811	1.57777	7.47398e-08	inosine monophosphate dehydrogenase 2	chr3:49061758-49066875	-	http://www.ncbi.nlm.nih.gov/gene/?term=3615
H2AFX	45.995	42.9112	41.2484	125.797	130.724	121.58	43.3849	126.034	1.53855	8.23555e-08	H2A histone family member X	chr11:118964584-118966177	-	http://www.ncbi.nlm.nih.gov/gene/?term=3014
CKS2	33.9021	38.4667	38.5604	114.491	116.749	112.833	36.9764	114.691	1.63308	8.51702e-08	CDC28 protein kinase regulatory subunit 2	chr9:91926110-91931618	+	http://www.ncbi.nlm.nih.gov/gene/?term=1164
SLC25A5	114.248	105.984	107.652	234.8	231.701	221.713	109.295	229.405	1.06967	9.97804e-08	solute carrier family 25 member 5	chrX:118602363-118605359	+	http://www.ncbi.nlm.nih.gov/gene/?term=292
EIF4EBP1	86.2308	75.4731	74.185	182.014	177.024	188.369	78.6297	182.469	1.21451	1.14198e-07	eukaryotic translation initiation factor 4E binding protein 1	chr8:37888020-37917883	+	http://www.ncbi.nlm.nih.gov/gene/?term=1978
RALA	158.651	182.144	185.15	84.1448	85.9907	83.0701	175.315	84.4019	-1.0546	1.22667e-07	RAS like proto-oncogene A	chr7:39663152-39747723	+	http://www.ncbi.nlm.nih.gov/gene/?term=5898
HOMER3	77.3649	74.2899	73.1191	20.2134	19.5341	19.1537	74.9246	19.6338	-1.9321	1.32593e-07	homer scaffolding protein 3	chr19:19040010-19052041	-	http://www.ncbi.nlm.nih.gov/gene/?term=9454
SGK1	7.81494	8.44921	8.63638	56.0356	53.7252	57.8551	8.30018	55.872	2.75091	1.34459e-07	serum/glucocorticoid regulated kinase 1	chr6:134490384-134639196	-	http://www.ncbi.nlm.nih.gov/gene/?term=6446
KPNB1	66.1494	65.5198	68.5539	163.259	164.299	161.878	66.741	163.146	1.28951	1.36564e-07	karyopherin subunit beta 1	chr17:45727204-45761004	+	http://www.ncbi.nlm.nih.gov/gene/?term=3837
IL33	28.3576	37.5374	37.5539	0.382616	0.31305	0.193395	34.483	0	-6.86242	1.40938e-07	interleukin 33	chr9:6215149-6257983	+	http://www.ncbi.nlm.nih.gov/gene/?term=90865
PLK1	14.0512	13.5575	13.901	67.1129	71.2228	67.2507	13.8366	68.5288	2.30822	1.43025e-07	polo like kinase 1	chr16:23690093-23701688	+	http://www.ncbi.nlm.nih.gov/gene/?term=5347
CCNB1	17.6295	17.8967	19.1604	78.7816	78.6083	75.2096	18.2289	77.5332	2.08859	1.63756e-07	cyclin B1	chr5:68462837-68474072	+	http://www.ncbi.nlm.nih.gov/gene/?term=891
ADGRA2	49.5339	48.188	46.8668	6.4067	7.08453	6.82733	48.1962	6.77285	-2.83108	1.63257e-07	adhesion G protein-coupled receptor A2	chr8:37654401-37701504	+	http://www.ncbi.nlm.nih.gov/gene/?term=25960
TPX2	13.6772	12.1676	13.4809	66.9176	65.6848	65.8151	13.1086	66.1392	2.33499	2.09072e-07	TPX2, microtubule nucleation factor	chr20:30326904-30389603	+	http://www.ncbi.nlm.nih.gov/gene/?term=22974
HNRNPAB	113.237	111.132	111.17	224.55	227.992	236.274	111.846	229.605	1.03764	2.57662e-07	heterogeneous nuclear ribonucleoprotein A/B	chr5:177631508-177638184	+	http://www.ncbi.nlm.nih.gov/gene/?term=3182
BCL6B	96.7662	94.7882	94.5097	32.7658	33.5596	30.5556	95.3547	32.2937	-1.56205	2.60712e-07	B-cell CLL/lymphoma 6B	chr17:6926369-6932961	+	http://www.ncbi.nlm.nih.gov/gene/?term=255877
FBL	63.3983	53.9596	57.9098	147.504	146.69	148.397	58.4225	147.531	1.33642	2.83705e-07	fibrillarin	chr19:40325093-40337054	-	http://www.ncbi.nlm.nih.gov/gene/?term=2091
BASP1	46.5553	40.9741	43.3088	120.385	119.702	127.469	43.6128	122.519	1.49018	3.33728e-07	brain abundant membrane attached signal protein 1	chr5:17216932-17276954	+	http://www.ncbi.nlm.nih.gov/gene/?term=10409
ST6GAL1	62.2041	64.2149	64.9322	16.1143	15.0702	13.4346	63.7837	14.873	-2.10049	3.69252e-07	ST6 beta-galactoside alpha-2,6-sialyltransferase 1	chr3:186648315-186796341	+	http://www.ncbi.nlm.nih.gov/gene/?term=6480
LAMA4	140.16	144.451	145.472	65.8215	65.0845	61.9869	143.361	64.2976	-1.15681	3.73497e-07	laminin subunit alpha 4	chr6:112429134-112575917	-	http://www.ncbi.nlm.nih.gov/gene/?term=3910
YARS	29.7174	29.5936	31.4771	97.9589	96.3478	101.18	30.2627	98.4957	1.70252	4.10106e-07	tyrosyl-tRNA synthetase	chr1:33240840-33283633	-	http://www.ncbi.nlm.nih.gov/gene/?term=8565
SHMT2	32.2432	29.2862	31.222	98.7699	95.4434	103.792	30.9171	99.335	1.6839	4.7144e-07	serine hydroxymethyltransferase 2	chr12:57623356-57628718	+	http://www.ncbi.nlm.nih.gov/gene/?term=6472
SRM	80.868	74.4989	70.6671	177.656	166.027	172.788	75.3447	172.157	1.19215	5.47489e-07	spermidine synthase	chr1:11114649-11120091	-	http://www.ncbi.nlm.nih.gov/gene/?term=6723
RAN	85.5214	84.1093	86.2953	191.549	183.466	187.129	85.3087	187.381	1.13521	5.4574e-07	RAN, member RAS oncogene family	chr12:131356539-131362223	+	http://www.ncbi.nlm.nih.gov/gene/?term=5901
SELE	29.8291	31.7237	34.2745	1.4481	1.26656	1.26757	31.9424	1.32741	-4.58879	5.94986e-07	selectin E	chr1:169691781-169703220	-	http://www.ncbi.nlm.nih.gov/gene/?term=6401
SNHG8	28.9137	27.135	24.5508	92.8989	85.7368	94.8234	26.8665	91.153	1.76248	6.34715e-07	small nucleolar RNA host gene 8	chr4:119199917-119200978	+	http://www.ncbi.nlm.nih.gov/gene/?term=100093630
MCM7	18.6634	17.4906	17.7392	73.7374	73.3211	74.069	17.9644	73.7092	2.0367	7.04e-07	minichromosome maintenance complex component 7	chr7:99690351-99699563	-	http://www.ncbi.nlm.nih.gov/gene/?term=4176
GSN	69.3676	65.1531	65.3219	17.9379	16.9516	16.8268	66.6142	17.2388	-1.95017	8.12435e-07	gelsolin	chr9:124030380-124095120	+	http://www.ncbi.nlm.nih.gov/gene/?term=2934
AHNAK	58.3557	57.5305	58.4012	138.833	143.936	147.961	58.0958	143.576	1.30531	8.60168e-07	AHNAK nucleoprotein	chr11:62201014-62314332	-	http://www.ncbi.nlm.nih.gov/gene/?term=79026
FADS3	144.613	138.476	133.841	62.8202	63.1124	63.1253	138.977	63.0193	-1.14098	8.72371e-07	fatty acid desaturase 3	chr11:61640995-61659017	-	http://www.ncbi.nlm.nih.gov/gene/?term=3995
ID1	11.7476	9.80284	10.6088	57.677	54.7714	60.5972	10.7198	57.6819	2.42785	9.27775e-07	inhibitor of DNA binding 1, HLH protein	chr20:30193086-30194318	+	http://www.ncbi.nlm.nih.gov/gene/?term=3397
FLRT2	53.0812	59.6208	59.231	13.0831	12.5157	12.1415	57.311	12.5801	-2.18767	9.63213e-07	fibronectin leucine rich transmembrane protein 2	chr14:85996369-86095040	+	http://www.ncbi.nlm.nih.gov/gene/?term=23768
DLL4	38.6509	35.4817	38.3223	3.97512	3.96079	3.39749	37.4849	3.7778	-3.31069	1.09094e-06	delta like canonical Notch ligand 4	chr15:41221531-41231258	+	http://www.ncbi.nlm.nih.gov/gene/?term=54567
TIMP3	36.7701	37.7265	37.2654	4.00494	3.85286	3.49151	37.254	3.78311	-3.29975	1.25596e-06	TIMP metallopeptidase inhibitor 3	chr22:33196802-33259028	+	http://www.ncbi.nlm.nih.gov/gene/?term=7078
G0S2	0.0402713	0.133728	0.113667	33.5179	35.0639	40.9142	0	36.4987	8.57227	1.26084e-06	G0/G1 switch 2	chr1:209848670-209849735	+	http://www.ncbi.nlm.nih.gov/gene/?term=50486
TACC3	16.9916	15.7967	15.98	67.8262	69.3373	69.4278	16.2561	68.8638	2.08276	1.27596e-06	transforming acidic coiled-coil containing protein 3	chr4:1723217-1746905	+	http://www.ncbi.nlm.nih.gov/gene/?term=10460
ANLN	8.24204	9.32146	9.94448	52.8668	55.0392	51.6063	9.16933	53.1708	2.53575	1.47284e-06	anillin actin binding protein	chr7:36429412-36493400	+	http://www.ncbi.nlm.nih.gov/gene/?term=54443
KLF4	1.01202	1.32331	0.866709	29.9937	30.8148	32.2477	1.06735	31.0187	4.86104	1.86525e-06	Kruppel like factor 4	chr9:110247133-110252001	-	http://www.ncbi.nlm.nih.gov/gene/?term=9314
MYBL2	8.85392	7.77091	7.57468	50.3929	49.5329	50.1846	8.0665	50.0368	2.63297	1.93078e-06	MYB proto-oncogene like 2	chr20:42295659-42345136	+	http://www.ncbi.nlm.nih.gov/gene/?term=4605
ACVRL1	134.885	130.137	126.707	61.4307	59.9189	55.8497	130.576	59.0664	-1.14448	2.18338e-06	activin A receptor like type 1	chr12:52301202-52317145	+	http://www.ncbi.nlm.nih.gov/gene/?term=94
TMEM132A	60.6233	53.1791	52.7199	12.1211	12.8461	12.5387	55.5074	12.502	-2.15053	2.19913e-06	transmembrane protein 132A	chr11:60691913-60704631	+	http://www.ncbi.nlm.nih.gov/gene/?term=54972
DDIT3	10.1891	7.05899	6.95364	51.7317	45.3852	52.0982	8.06726	49.7383	2.62421	2.23733e-06	DNA damage inducible transcript 3	chr12:57910371-57914300	-	http://www.ncbi.nlm.nih.gov/gene/?term=1649
ABLIM1	46.4903	52.144	51.3257	10.2241	10.0779	9.47185	49.9866	9.92463	-2.33246	2.57873e-06	actin binding LIM protein 1	chr10:116190869-116527984	-	http://www.ncbi.nlm.nih.gov/gene/?term=3983
GJA4	32.8876	27.4028	30.2336	0.121034	0.21181	0.173664	30.1747	0	-7.48157	2.62336e-06	gap junction protein alpha 4	chr1:35258599-35261348	+	http://www.ncbi.nlm.nih.gov/gene/?term=2701
SNAPC1	4.1614	4.99409	5.06233	39.3286	40.0925	43.6484	4.73927	41.0232	3.1137	2.63232e-06	small nuclear RNA activating complex polypeptide 1	chr14:62229075-62263146	+	http://www.ncbi.nlm.nih.gov/gene/?term=6617
MTUS1	71.2036	78.7786	78.1893	25.2042	25.5255	21.5551	76.0572	24.0949	-1.65835	2.70968e-06	microtubule associated scaffold protein 1	chr8:17501303-17658426	-	http://www.ncbi.nlm.nih.gov/gene/?term=57509
PPM1G	59.6713	53.2493	53.3281	137.153	136.834	132.222	55.4162	135.403	1.28888	2.94913e-06	protein phosphatase, Mg2+/Mn2+ dependent 1G	chr2:27604066-27632550	-	http://www.ncbi.nlm.nih.gov/gene/?term=5496
RANBP1	32.9086	31.8323	34.5447	96.3588	97.2794	101.015	33.0952	98.2178	1.56936	3.0705e-06	RAN binding protein 1	chr22:20103461-20114880	+	http://www.ncbi.nlm.nih.gov/gene/?term=5902
SPHK1	38.1137	33.3145	35.5045	99.0594	104.009	104.248	35.6442	102.439	1.52302	3.28877e-06	sphingosine kinase 1	chr17:74380690-74383941	+	http://www.ncbi.nlm.nih.gov/gene/?term=8877
FLOT2	112.572	103.332	100.775	43.2888	43.0346	42.5618	105.56	42.9617	-1.29694	3.34511e-06	flotillin 2	chr17:27206353-27224754	-	http://www.ncbi.nlm.nih.gov/gene/?term=2319
LMNA	110.055	99.1086	99.4997	203.141	209.149	207.616	102.888	206.635	1.00601	3.3575e-06	lamin A/C	chr1:156052337-156109880	+	http://www.ncbi.nlm.nih.gov/gene/?term=4000
TACSTD2	55.851	49.8285	51.2353	11.875	10.8881	11.632	52.3049	11.465	-2.18971	3.8172e-06	tumor associated calcium signal transducer 2	chr1:59041095-59043166	-	http://www.ncbi.nlm.nih.gov/gene/?term=4070
DAB2	100.712	103.405	104.569	42.8034	41.0043	40.5405	102.895	41.4494	-1.31176	3.82082e-06	DAB2, clathrin adaptor protein	chr5:39371776-39425335	-	http://www.ncbi.nlm.nih.gov/gene/?term=1601
VWFP1	38.0078	34.765	34.747	3.6998	4.69854	3.76774	35.8399	4.05536	-3.14367	4.11064e-06	von Willebrand factor pseudogene 1	chr22:17170987-17185351	-	http://www.ncbi.nlm.nih.gov/gene/?term=7451
MKI67	10.3245	9.64093	10.2787	52.6543	54.3445	51.759	10.0814	52.9192	2.3921	4.50547e-06	marker of proliferation Ki-67	chr10:129894923-129924468	-	http://www.ncbi.nlm.nih.gov/gene/?term=4288
MXD4	48.9931	45.966	43.803	8.79774	8.82812	8.60428	46.254	8.74338	-2.40332	4.84873e-06	MAX dimerization protein 4	chr4:2249160-2263739	-	http://www.ncbi.nlm.nih.gov/gene/?term=10608
RGS3	67.0141	62.5859	62.8652	18.2001	18.3054	17.7353	64.1551	18.0803	-1.82715	5.01709e-06	regulator of G protein signaling 3	chr9:116207009-116360023	+	http://www.ncbi.nlm.nih.gov/gene/?term=5998
LMNB2	33.9963	30.959	30.5474	90.757	94.6499	98.4169	31.8342	94.6079	1.57138	5.07795e-06	lamin B2	chr19:2428163-2456966	-	http://www.ncbi.nlm.nih.gov/gene/?term=84823
ARVCF	50.7923	51.9823	48.9314	11.0781	11.2848	10.5692	50.5687	10.9774	-2.20371	5.53426e-06	ARVCF, delta catenin family member	chr22:19957402-20004309	-	http://www.ncbi.nlm.nih.gov/gene/?term=421
LIMS1	58.4217	66.2736	67.4481	17.8435	19.0127	17.8064	64.0478	18.2208	-1.81356	5.87331e-06	LIM zinc finger domain containing 1	chr2:109150811-109303702	+	http://www.ncbi.nlm.nih.gov/gene/?term=3987
MCM4	4.93838	5.71822	5.48125	41.0091	42.0276	39.8301	5.37928	40.9556	2.92857	6.5054e-06	minichromosome maintenance complex component 4	chr8:48872763-48890720	+	http://www.ncbi.nlm.nih.gov/gene/?term=4173
PLOD1	138.712	126.709	123.84	60.6939	62.1846	59.7422	129.754	60.8736	-1.09189	6.48877e-06	procollagen-lysine,2-oxoglutarate 5-dioxygenase 1	chr1:11994724-12035599	+	http://www.ncbi.nlm.nih.gov/gene/?term=5351
SNHG12	8.99999	9.45995	7.82575	47.0868	50.8725	49.2659	8.76189	49.075	2.48567	6.72129e-06	small nucleolar RNA host gene 12	chr1:28905050-28908366	-	http://www.ncbi.nlm.nih.gov/gene/?term=85028
GIMAP7	61.4379	56.1194	60.5201	16.8389	16.8124	14.2532	59.3591	15.9682	-1.89427	7.79003e-06	GTPase, IMAP family member 7	chr7:150211945-150218161	+	http://www.ncbi.nlm.nih.gov/gene/?term=168537
NOP58	21.7088	21.7232	22.8023	74.809	75.5547	76.9418	22.0781	75.7685	1.77898	8.23347e-06	NOP58 ribonucleoprotein	chr2:203130439-203168384	+	http://www.ncbi.nlm.nih.gov/gene/?term=51602
ASNS	3.15501	3.44491	3.96506	35.1481	34.3192	36.904	3.52166	35.4571	3.33175	8.50203e-06	asparagine synthetase (glutamine-hydrolyzing)	chr7:97481429-97501854	-	http://www.ncbi.nlm.nih.gov/gene/?term=440
FLI1	96.8069	97.9048	100.926	40.3774	40.2503	39.5221	98.5459	40.0499	-1.299	8.53021e-06	Fli-1 proto-oncogene, ETS transcription factor	chr11:128556430-128683162	+	http://www.ncbi.nlm.nih.gov/gene/?term=2313
CCT5	40.0798	38.1722	39.3242	108.48	104.525	103.736	39.1921	105.58	1.42971	8.85912e-06	chaperonin containing TCP1 subunit 5	chr5:10250033-10266524	+	http://www.ncbi.nlm.nih.gov/gene/?term=22948
AKAP12	60.451	56.8847	58.0147	133.204	133.497	142.306	58.4501	136.336	1.22189	9.52272e-06	A-kinase anchoring protein 12	chr6:151561134-151679694	+	http://www.ncbi.nlm.nih.gov/gene/?term=9590
ATF3	3.39051	3.13727	3.47668	33.6901	34.108	36.2272	3.33482	34.6751	3.37822	9.72124e-06	activating transcription factor 3	chr1:212738676-212794119	+	http://www.ncbi.nlm.nih.gov/gene/?term=467
TNFRSF12A	86.9857	77.9161	80.2154	167.873	169.901	176.188	81.7057	171.321	1.06819	1.02634e-05	TNF receptor superfamily member 12A	chr16:3070313-3072384	+	http://www.ncbi.nlm.nih.gov/gene/?term=51330
TYMS	13.5722	12.0052	12.5619	58.3803	56.9026	54.8396	12.7131	56.7075	2.15722	1.07486e-05	thymidylate synthetase	chr18:657604-673499	+	http://www.ncbi.nlm.nih.gov/gene/?term=7298
WFS1	66.6633	59.4823	57.5225	18.7328	17.9598	15.7383	61.2227	17.4769	-1.80861	1.13598e-05	wolframin ER transmembrane glycoprotein	chr4:6271577-6304992	+	http://www.ncbi.nlm.nih.gov/gene/?term=7466
KRT19	6.05051	5.64045	5.27093	39.5703	42.0727	39.7822	5.65396	40.4751	2.8397	1.17613e-05	keratin 19	chr17:39679869-39684641	-	http://www.ncbi.nlm.nih.gov/gene/?term=3880
GNS	92.0035	100.485	98.7354	40.4909	39.8466	38.7946	97.0745	39.7107	-1.28956	1.19595e-05	glucosamine (N-acetyl)-6-sulfatase	chr12:65107222-65153226	-	http://www.ncbi.nlm.nih.gov/gene/?term=2799
PCNA	20.0899	23.2962	23.279	76.16	76.5573	72.3253	22.2217	75.0142	1.7552	1.2169e-05	proliferating cell nuclear antigen	chr20:5095599-5107268	-	http://www.ncbi.nlm.nih.gov/gene/?term=5111
LYAR	11.6585	12.1387	12.0715	55.5721	53.554	55.0861	11.9562	54.7374	2.19476	1.26391e-05	Ly1 antibody reactive	chr4:4269428-4291896	-	http://www.ncbi.nlm.nih.gov/gene/?term=55646
BMX	72.9189	83.3317	81.4678	30.3188	28.9175	25.9652	79.2395	28.4005	-1.4803	1.31579e-05	BMX non-receptor tyrosine kinase	chrX:15518900-15574652	+	http://www.ncbi.nlm.nih.gov/gene/?term=660
CPXM1	29.7081	26.8751	25.7691	1.77912	1.84047	1.50378	27.4508	1.70779	-4.00664	1.41101e-05	carboxypeptidase X, M14 family member 1	chr20:2774715-2781292	-	http://www.ncbi.nlm.nih.gov/gene/?term=56265
GPRC5A	3.78155	3.12964	3.2635	32.949	32.6105	36.6615	3.39156	34.0737	3.32863	1.43973e-05	G protein-coupled receptor class C group 5 member A	chr12:13043956-13066600	+	http://www.ncbi.nlm.nih.gov/gene/?term=9052
ALYREF	58.8436	56.5833	56.8263	133.905	129.968	135.963	57.4177	133.279	1.21488	1.44125e-05	Aly/REF export factor	chr17:79845711-79849462	-	http://www.ncbi.nlm.nih.gov/gene/?term=10189
TAPBP	106.727	103.981	103.985	44.4009	45.4834	46.3101	104.898	45.3982	-1.20828	1.48348e-05	TAP binding protein	chr6:33267471-33282164	-	http://www.ncbi.nlm.nih.gov/gene/?term=6892
IARS	27.8473	29.6571	30.033	87.1349	86.8401	86.3072	29.1792	86.7607	1.5721	1.60812e-05	isoleucyl-tRNA synthetase	chr9:94972489-95056038	-	http://www.ncbi.nlm.nih.gov/gene/?term=3376
SEMA3F	28.8095	27.8012	27.3256	83.4795	82.6435	87.7274	27.9788	84.6168	1.59661	1.62698e-05	semaphorin 3F	chr3:50192478-50226508	+	http://www.ncbi.nlm.nih.gov/gene/?term=6405
CXCL11	57.2302	57.5167	64.0912	17.2561	17.9591	16.0157	59.6127	17.077	-1.80357	1.66848e-05	C-X-C motif chemokine ligand 11	chr4:76954835-76957350	-	http://www.ncbi.nlm.nih.gov/gene/?term=6373
RAC2	51.8453	47.6791	46.3637	119.087	118.481	117.912	48.6293	118.493	1.28491	1.94895e-05	Rac family small GTPase 2	chr22:37621301-37640339	-	http://www.ncbi.nlm.nih.gov/gene/?term=5880
CFH	35.6175	40.5401	43.0076	7.54805	6.97608	6.43699	39.7217	6.98704	-2.50717	1.99227e-05	complement factor H	chr1:196621008-196716634	+	http://www.ncbi.nlm.nih.gov/gene/?term=3075
PHGDH	9.83486	8.57314	8.21189	48.0643	45.1903	47.6956	8.8733	46.9834	2.40461	2.02478e-05	phosphoglycerate dehydrogenase	chr1:120254419-120286849	+	http://www.ncbi.nlm.nih.gov/gene/?term=26227
ADAMTS1	2.78498	3.06157	3.29099	31.9561	31.4708	33.9044	3.04585	32.4438	3.41303	2.03538e-05	ADAM metallopeptidase with thrombospondin type 1 motif 1	chr21:28208606-28217728	-	http://www.ncbi.nlm.nih.gov/gene/?term=9510
ZWINT	7.77302	6.88773	8.13127	43.6082	43.3167	44.9022	7.59734	43.9424	2.53205	2.14354e-05	ZW10 interacting kinetochore protein	chr10:58117199-58121034	-	http://www.ncbi.nlm.nih.gov/gene/?term=11130
LOC643733	31.3258	28.0861	33.5694	3.51509	3.17152	3.49828	30.9937	3.39497	-3.19051	2.41878e-05	caspase 4, apoptosis-related cysteine peptidase pseudogene	chr11:104772276-104788902	-	http://www.ncbi.nlm.nih.gov/gene/?term=643733
TOMM40	37.1672	33.1393	34.4827	91.9848	98.2494	95.5682	34.9297	95.2675	1.44753	2.58562e-05	translocase of outer mitochondrial membrane 40	chr19:45394477-45406946	+	http://www.ncbi.nlm.nih.gov/gene/?term=10452
CTSA	88.5331	83.9079	82.3668	33.8428	32.0286	33.6723	84.9359	33.1812	-1.35601	2.62703e-05	cathepsin A	chr20:44518783-44527459	+	http://www.ncbi.nlm.nih.gov/gene/?term=5476
C17orf58	40.5891	42.4332	40.588	8.33656	7.41726	8.06061	41.2034	7.93814	-2.37589	2.63423e-05	chromosome 17 open reading frame 58	chr17:65987215-65989765	-	http://www.ncbi.nlm.nih.gov/gene/?term=284018
DDX39A	45.1399	40.1153	40.906	106.041	105.999	108.809	42.0537	106.949	1.34662	2.63165e-05	DExD-box helicase 39A	chr19:14519610-14530195	-	http://www.ncbi.nlm.nih.gov/gene/?term=10212
CKS1B	13.4937	15.4106	16.5259	59.6138	59.1714	59.6556	15.1434	59.4803	1.97372	2.72079e-05	CDC28 protein kinase regulatory subunit 1B	chr1:154947118-154951725	+	http://www.ncbi.nlm.nih.gov/gene/?term=1163
TP53TG1	32.2267	33.4257	31.6822	4.10145	4.03234	4.3393	32.4449	4.1577	-2.96413	3.08857e-05	TP53 target 1 (non-protein coding)	chr7:86954663-86974808	-	http://www.ncbi.nlm.nih.gov/gene/?term=11257
AGRN	118.531	107.527	109.21	50.2362	52.4132	52.3037	111.756	51.651	-1.11348	3.08306e-05	agrin	chr1:955503-991499	+	http://www.ncbi.nlm.nih.gov/gene/?term=375790
PEA15	89.4425	84.3135	82.3899	169.793	171.76	175.737	85.382	172.43	1.01401	3.09785e-05	proliferation and apoptosis adaptor protein 15	chr1:160175109-160185166	+	http://www.ncbi.nlm.nih.gov/gene/?term=8682
SLC25A29	46.0274	48.3631	43.9574	11.4938	10.5301	9.72198	46.1159	10.5819	-2.12366	3.25739e-05	solute carrier family 25 member 29	chr14:100757448-100772884	-	http://www.ncbi.nlm.nih.gov/gene/?term=123096
CEP55	6.77724	7.51665	8.12658	41.4471	44.26	42.2246	7.47349	42.6439	2.51249	3.49372e-05	centrosomal protein 55	chr10:95256369-95288849	+	http://www.ncbi.nlm.nih.gov/gene/?term=55165
SBDS	31.7982	33.7682	35.1801	91.7061	90.7585	93.7627	33.5821	92.0758	1.45513	3.5256e-05	SBDS, ribosome maturation factor	chr7:66452690-66460588	-	http://www.ncbi.nlm.nih.gov/gene/?term=51119
YWHAH	47.8872	47.8756	51.2612	117.684	117.228	116.451	49.008	117.121	1.25691	3.54229e-05	tyrosine 3-monooxygenase/tryptophan 5-monooxygenase activation protein eta	chr22:32340479-32353590	+	http://www.ncbi.nlm.nih.gov/gene/?term=7533
KLF2	5.94129	5.80131	5.42677	38.3345	36.0301	40.7745	5.72312	38.3797	2.74547	3.63017e-05	Kruppel like factor 2	chr19:16435637-16439473	+	http://www.ncbi.nlm.nih.gov/gene/?term=10365
TMEM120A	42.1822	38.0949	38.422	8.30776	7.40694	6.85776	39.5664	7.52415	-2.39467	3.86735e-05	transmembrane protein 120A	chr7:75616155-75623992	-	http://www.ncbi.nlm.nih.gov/gene/?term=83862
BIRC5	7.41153	6.81374	7.3042	41.075	42.081	41.783	7.17649	41.6463	2.53684	4.01912e-05	baculoviral IAP repeat containing 5	chr17:76210277-76221716	+	http://www.ncbi.nlm.nih.gov/gene/?term=332
MIR614	5.60174	2.86177	4.86496	36.5367	34.3555	33.8411	4.44283	34.9111	2.97414	4.06237e-05	microRNA 614	chr12:13068763-13068852	+	http://www.ncbi.nlm.nih.gov/gene/?term=693199
CCDC86	28.8887	23.9391	26.0119	76.3589	77.9748	82.7312	26.2799	79.0216	1.58829	4.188e-05	coiled-coil domain containing 86	chr11:60609429-60618561	+	http://www.ncbi.nlm.nih.gov/gene/?term=79080
NTN4	67.7025	69.1444	69.524	23.4566	23.2021	24.7324	68.7903	23.797	-1.53142	4.23618e-05	netrin 4	chr12:96051583-96184984	-	http://www.ncbi.nlm.nih.gov/gene/?term=59277
MFAP2	62.426	58.2732	55.2118	18.5716	17.9178	16.7818	58.637	17.7571	-1.72342	4.24508e-05	microfibril associated protein 2	chr1:17300997-17308081	-	http://www.ncbi.nlm.nih.gov/gene/?term=4237
SSR3	38.6337	44.465	44.7167	105.367	105.631	107.369	42.6051	106.122	1.31663	4.51535e-05	signal sequence receptor subunit 3	chr3:156257342-156272989	-	http://www.ncbi.nlm.nih.gov/gene/?term=6747
ADAM15	64.1466	59.5703	58.4446	135.293	135.193	131.705	60.7205	134.063	1.14266	4.94187e-05	ADAM metallopeptidase domain 15	chr1:155023748-155035252	+	http://www.ncbi.nlm.nih.gov/gene/?term=8751
OS9	122.11	109.251	111.661	54.6467	53.9038	55.2761	114.341	54.6089	-1.06613	5.04137e-05	OS9, endoplasmic reticulum lectin	chr12:58087738-58115340	+	http://www.ncbi.nlm.nih.gov/gene/?term=10956
PFDN2	69.4378	59.8336	64.5062	135.643	136.535	146.518	64.5926	139.565	1.1115	5.43947e-05	prefoldin subunit 2	chr1:161070346-161087866	-	http://www.ncbi.nlm.nih.gov/gene/?term=5202
CSF1	46.5257	44.0969	44.631	11.1839	10.3484	10.3983	45.0845	10.6435	-2.08265	5.56161e-05	colony stimulating factor 1	chr1:110453233-110473616	+	http://www.ncbi.nlm.nih.gov/gene/?term=1435
UBE2C	9.85704	10.1118	11.1432	47.9876	46.9093	49.1659	10.3707	48.0209	2.21115	5.56837e-05	ubiquitin conjugating enzyme E2 C	chr20:44441215-44445596	+	http://www.ncbi.nlm.nih.gov/gene/?term=11065
MCM2	6.55754	5.8491	5.60262	37.7948	38.2847	38.0617	6.00308	38.0471	2.66401	5.90856e-05	minichromosome maintenance complex component 2	chr3:127317200-127341279	+	http://www.ncbi.nlm.nih.gov/gene/?term=4171
EMC10	80.7461	77.0915	75.4581	29.4416	30.6551	29.971	77.7652	30.0226	-1.37308	5.97063e-05	ER membrane protein complex subunit 10	chr19:50979734-50986783	+	http://www.ncbi.nlm.nih.gov/gene/?term=284361
NREP	36.9094	45.2748	43.8853	9.80719	9.5384	8.22402	42.0232	9.18987	-2.19307	6.10974e-05	neuronal regeneration related protein	chr5:111065000-111312628	-	http://www.ncbi.nlm.nih.gov/gene/?term=9315
SOD2	44.7161	53.7306	54.3011	14.4352	14.0478	13.2223	50.916	13.9018	-1.87285	6.21222e-05	superoxide dismutase 2	chr6:160100096-160183561	-	http://www.ncbi.nlm.nih.gov/gene/?term=6648
RGCC	48.0741	50.1105	48.9186	13.8792	12.0483	12.9655	49.0344	12.9644	-1.91924	6.71534e-05	regulator of cell cycle	chr13:42031542-42045013	+	http://www.ncbi.nlm.nih.gov/gene/?term=28984
ZNF185	2.70699	2.39143	2.44773	28.815	27.3688	29.6805	2.51539	28.6214	3.50824	6.81822e-05	zinc finger protein 185 with LIM domain	chrX:152082986-152142025	+	http://www.ncbi.nlm.nih.gov/gene/?term=7739
ACE	37.3434	34.2844	33.8585	5.97463	6.25364	5.84253	35.1621	6.0236	-2.54532	6.94494e-05	angiotensin I converting enzyme	chr17:61554422-61575741	+	http://www.ncbi.nlm.nih.gov/gene/?term=1636
FLT4	46.4538	42.8325	44.6396	10.6496	10.9441	10.7191	44.642	10.7709	-2.05126	7.63073e-05	fms related tyrosine kinase 4	chr5:180028506-180076624	-	http://www.ncbi.nlm.nih.gov/gene/?term=2324
LRIG1	46.294	45.5755	44.8581	11.6291	11.2409	10.9949	45.5759	11.2883	-2.01344	7.76719e-05	leucine rich repeats and immunoglobulin like domains 1	chr3:66429221-66550845	-	http://www.ncbi.nlm.nih.gov/gene/?term=26018
TUFM	83.7515	75.063	75.9167	158.154	156.701	159.229	78.2437	158.028	1.01413	8.39738e-05	Tu translation elongation factor, mitochondrial	chr16:28853732-28857729	-	http://www.ncbi.nlm.nih.gov/gene/?term=7284
FEN1	8.98591	8.18094	8.52587	43.1936	43.2722	42.8704	8.56424	43.1121	2.33169	8.68874e-05	flap structure-specific endonuclease 1	chr11:61560109-61564716	+	http://www.ncbi.nlm.nih.gov/gene/?term=2237
FOXM1	11.7013	10.3355	10.5742	47.9762	47.7746	48.3768	10.8703	48.0426	2.14392	8.70054e-05	forkhead box M1	chr12:2966847-2986321	-	http://www.ncbi.nlm.nih.gov/gene/?term=2305
AURKB	6.40823	6.32211	6.84586	39.2569	37.4799	38.189	6.5254	38.3086	2.55353	9.47445e-05	aurora kinase B	chr17:8108049-8113944	-	http://www.ncbi.nlm.nih.gov/gene/?term=9212
MARS	47.389	42.6384	43.1713	105.724	102.497	111.363	44.3996	106.528	1.26261	9.52197e-05	methionyl-tRNA synthetase	chr12:57881736-57910438	+	http://www.ncbi.nlm.nih.gov/gene/?term=4141
MAD2L1	5.96013	7.126	6.90162	38.988	37.9187	38.6751	6.66258	38.5273	2.53173	9.94261e-05	mitotic arrest deficient 2 like 1	chr4:120980577-120988013	-	http://www.ncbi.nlm.nih.gov/gene/?term=4085
WWTR1	80.0374	86.693	86.262	35.8926	37.0267	32.9732	84.3308	35.2975	-1.25649	0.00010042	WW domain containing transcription regulator 1	chr3:149235022-149421060	-	http://www.ncbi.nlm.nih.gov/gene/?term=25937
FUS	42.4935	37.7861	40.3612	99.8361	100.038	99.0382	40.2136	99.6374	1.309	0.000102025	FUS RNA binding protein	chr16:31191431-31206192	+	http://www.ncbi.nlm.nih.gov/gene/?term=2521
HMGA2	9.64094	10.7069	10.8703	46.3183	46.8097	47.013	10.406	46.7137	2.16642	0.00010178	high mobility group AT-hook 2	chr12:66218240-66360071	+	http://www.ncbi.nlm.nih.gov/gene/?term=8091
CCNA2	8.24069	8.82625	10.0703	44.113	45.6258	41.476	9.04573	43.7383	2.27359	0.000105309	cyclin A2	chr4:122737599-122745156	-	http://www.ncbi.nlm.nih.gov/gene/?term=890
TOP2A	11.1497	12.139	12.9097	49.5626	49.995	50.2572	12.0661	49.9383	2.04918	0.000111404	DNA topoisomerase II alpha	chr17:38544773-38574202	-	http://www.ncbi.nlm.nih.gov/gene/?term=7153
PRC1	10.1755	8.91597	9.6022	45.161	45.9253	43.0637	9.56457	44.7167	2.22504	0.000112163	protein regulator of cytokinesis 1	chr15:91509268-91537881	-	http://www.ncbi.nlm.nih.gov/gene/?term=9055
HMGB2	34.6404	33.5221	35.207	90.211	89.2018	90.1666	34.4565	89.8598	1.3829	0.000116895	high mobility group box 2	chr4:174252527-174255595	-	http://www.ncbi.nlm.nih.gov/gene/?term=3148
IRF6	25.0421	25.0168	24.8972	2.07356	2.38587	2.1728	24.9854	2.21075	-3.49848	0.000122783	interferon regulatory factor 6	chr1:209958968-209979520	-	http://www.ncbi.nlm.nih.gov/gene/?term=3664
ATP1B1	18.4916	18.2633	20.4577	60.1517	63.8626	64.483	19.0709	62.8324	1.72014	0.000140682	ATPase Na+/K+ transporting subunit beta 1	chr1:169075947-169101960	+	http://www.ncbi.nlm.nih.gov/gene/?term=481
PNP	35.7217	33.2379	34.2642	91.2319	87.198	88.7458	34.408	89.0586	1.37201	0.000150151	purine nucleoside phosphorylase	chr14:20937538-20946165	+	http://www.ncbi.nlm.nih.gov/gene/?term=4860
MCM3	15.093	14.01	14.5073	55.5608	53.669	53.079	14.5368	54.1029	1.896	0.000152784	minichromosome maintenance complex component 3	chr6:52128812-52149679	-	http://www.ncbi.nlm.nih.gov/gene/?term=4172
RCC1	12.6324	11.2011	11.9153	48.7603	47.2255	50.146	11.9163	48.7106	2.0313	0.000167524	regulator of chromosome condensation 1	chr1:28832455-28865708	+	http://www.ncbi.nlm.nih.gov/gene/?term=1104
CCL5	2.33515	2.32768	2.58637	26.2853	25.3127	28.3937	2.4164	26.6639	3.46396	0.000168033	C-C motif chemokine ligand 5	chr17:34198495-34207377	-	http://www.ncbi.nlm.nih.gov/gene/?term=6352
F11R	61.1437	59.0344	59.338	21.7126	21.019	18.7194	59.8387	20.4837	-1.54661	0.000172354	F11 receptor	chr1:160964996-160991133	-	http://www.ncbi.nlm.nih.gov/gene/?term=50848
NRARP	40.4977	44.5152	42.1044	9.84954	10.9107	10.8681	42.3724	10.5428	-2.00687	0.000181743	NOTCH regulated ankyrin repeat protein	chr9:140194083-140196703	-	http://www.ncbi.nlm.nih.gov/gene/?term=441478
PIM3	113.679	110.669	105.075	54.1404	55.681	53.3262	109.808	54.3825	-1.01376	0.000182178	Pim-3 proto-oncogene, serine/threonine kinase	chr22:50354143-50357720	+	http://www.ncbi.nlm.nih.gov/gene/?term=415116
DEK	29.0015	32.4945	32.9859	83.3314	84.8588	82.5622	31.494	83.5841	1.40815	0.000187118	DEK proto-oncogene	chr6:18224400-18264799	-	http://www.ncbi.nlm.nih.gov/gene/?term=7913
CROT	20.332	23.8503	24.4925	1.7601	1.58449	1.76954	22.8916	1.70471	-3.74722	0.000187816	carnitine O-octanoyltransferase	chr7:86974951-87029112	+	http://www.ncbi.nlm.nih.gov/gene/?term=54677
EIF2S2	45.8357	44.9288	48.7064	106.869	105.234	110.433	46.4903	107.512	1.2095	0.000190278	eukaryotic translation initiation factor 2 subunit beta	chr20:32676104-32700162	-	http://www.ncbi.nlm.nih.gov/gene/?term=8894
MAGED1	83.7433	80.5237	78.5132	35.0487	34.8505	32.9823	80.9268	34.2938	-1.23867	0.000196355	MAGE family member D1	chrX:51546155-51645450	+	http://www.ncbi.nlm.nih.gov/gene/?term=9500
FAM129B	71.1989	64.0627	66.0117	138.71	136.765	139.84	67.0911	138.438	1.04505	0.000196196	family with sequence similarity 129 member B	chr9:130267617-130341286	-	http://www.ncbi.nlm.nih.gov/gene/?term=64855
RAB11B	85.6331	80.037	79.246	34.015	35.411	35.0158	81.6387	34.8139	-1.22959	0.000199805	RAB11B, member RAS oncogene family	chr19:8455205-8469318	+	http://www.ncbi.nlm.nih.gov/gene/?term=9230
DUSP1	22.1881	21.3875	20.9477	62.1249	62.5696	73.987	21.5078	66.2272	1.62256	0.000203148	dual specificity phosphatase 1	chr5:172195093-172198203	-	http://www.ncbi.nlm.nih.gov/gene/?term=1843
PAICS	21.3082	23.51	23.879	69.6462	70.6087	65.738	22.8991	68.6643	1.58427	0.000204206	phosphoribosylaminoimidazole carboxylase and phosphoribosylaminoimidazolesuccinocarboxamide synthase	chr4:57301915-57327534	+	http://www.ncbi.nlm.nih.gov/gene/?term=10606
NID1	94.1483	93.5085	96.769	43.8345	44.007	44.0713	94.8086	43.9709	-1.10847	0.000205145	nidogen 1	chr1:236139130-236228481	-	http://www.ncbi.nlm.nih.gov/gene/?term=4811
SNORD3A	2.50202	2.8825	0.756648	26.0851	21.4863	27.9898	2.04705	25.1871	3.62106	0.000205366	small nucleolar RNA, C/D box 3A	chr17:19091329-19091545	+	http://www.ncbi.nlm.nih.gov/gene/?term=780851
RHOJ	83.1295	86.7648	93.2547	41.0643	39.3511	36.733	87.7163	39.0495	-1.16754	0.000205934	ras homolog family member J	chr14:63671102-63760230	+	http://www.ncbi.nlm.nih.gov/gene/?term=57381
HNRNPH3	29.0624	29.3856	30.887	80.5672	80.454	79.7637	29.7783	80.2616	1.43045	0.000215182	heterogeneous nuclear ribonucleoprotein H3	chr10:70091450-70102953	+	http://www.ncbi.nlm.nih.gov/gene/?term=3189
MYC	42.961	38.5126	39.8877	96.7685	92.8621	103.034	40.4538	97.5549	1.26994	0.000217482	MYC proto-oncogene, bHLH transcription factor	chr8:128748315-128753680	+	http://www.ncbi.nlm.nih.gov/gene/?term=4609
CDCA5	3.8691	3.63514	3.67564	28.8835	29.3218	30.5972	3.72662	29.6009	2.9897	0.000232184	cell division cycle associated 5	chr11:64844927-64851615	-	http://www.ncbi.nlm.nih.gov/gene/?term=113130
ITGAV	56.327	68.9955	70.2721	24.6462	24.7552	23.5631	65.1982	24.3215	-1.4226	0.000232229	integrin subunit alpha V	chr2:187454790-187545629	+	http://www.ncbi.nlm.nih.gov/gene/?term=3685
FAM84B	30.7859	32.4844	33.0688	5.70396	5.67115	5.75597	32.1131	5.71036	-2.49151	0.00023424	family with sequence similarity 84 member B	chr8:127564683-127570711	-	http://www.ncbi.nlm.nih.gov/gene/?term=157638
RNU5A-1	0	0	0	20.135	21.1139	20.0127	0	20.4205	5.35195	0.000238373	RNA, U5A small nuclear 1	chr15:65588389-65588505	+	http://www.ncbi.nlm.nih.gov/gene/?term=26831
C9orf16	59.6405	55.2171	56.9825	20.398	19.5262	18.42	57.28	19.4481	-1.55841	0.000238118	chromosome 9 open reading frame 16	chr9:130922539-130926207	+	http://www.ncbi.nlm.nih.gov/gene/?term=79095
TK1	12.7772	11.5112	10.2828	47.9714	47.7767	45.2988	11.5237	47.0156	2.02854	0.000240471	thymidine kinase 1	chr17:76170160-76183285	-	http://www.ncbi.nlm.nih.gov/gene/?term=7083
HSPE1	27.448	25.173	23.3549	70.4515	71.8594	74.3925	25.3253	72.2345	1.51211	0.000253907	heat shock protein family E (Hsp10) member 1	chr2:198364721-198368187	+	http://www.ncbi.nlm.nih.gov/gene/?term=3336
ADGRG6	56.5981	65.8976	64.2418	22.4726	23.1754	22.3321	62.2459	22.66	-1.45783	0.000260459	adhesion G protein-coupled receptor G6	chr6:142623056-142767403	+	http://www.ncbi.nlm.nih.gov/gene/?term=57211
TFRC	16.8711	19.8911	19.9905	60.4892	61.7253	60.4195	18.9176	60.878	1.68619	0.000260074	transferrin receptor	chr3:195776155-195809032	-	http://www.ncbi.nlm.nih.gov/gene/?term=7037
HES4	61.9941	62.0726	59.2567	21.1103	21.9598	22.8021	61.1078	21.9574	-1.47665	0.000260852	hes family bHLH transcription factor 4	chr1:934342-935552	-	http://www.ncbi.nlm.nih.gov/gene/?term=57801
PLEC	62.1212	57.0184	56.6723	117.489	126.208	129.933	58.604	124.543	1.08758	0.00027389	plectin	chr8:144989315-145050913	-	http://www.ncbi.nlm.nih.gov/gene/?term=5339
CSE1L	18.7598	23.2107	22.7806	65.6012	66.8238	64.0572	21.5837	65.4941	1.60142	0.000274629	chromosome segregation 1 like	chr20:47662783-47713497	+	http://www.ncbi.nlm.nih.gov/gene/?term=1434
USP18	58.4289	52.3916	50.9155	114.036	117.819	119.641	53.912	117.165	1.11987	0.000302579	ubiquitin specific peptidase 18	chr22:18632758-18660164	+	http://www.ncbi.nlm.nih.gov/gene/?term=11274
CS	51.9169	55.6797	54.9148	118.668	118.526	115.291	54.1704	117.495	1.11702	0.000307347	citrate synthase	chr12:56665483-56694175	-	http://www.ncbi.nlm.nih.gov/gene/?term=1431
DLGAP5	5.82851	6.75873	7.73756	36.1675	37.6264	35.3302	6.77494	36.3747	2.42466	0.000307765	DLG associated protein 5	chr14:55614834-55658396	-	http://www.ncbi.nlm.nih.gov/gene/?term=9787
TXN	66.5716	64.0932	65.1347	133.667	135.307	132.769	65.2665	133.915	1.0369	0.00031033	thioredoxin	chr9:113006092-113018920	-	http://www.ncbi.nlm.nih.gov/gene/?term=7295
NME1	32.7817	25.3027	27.1619	78.1014	75.3882	76.8071	28.4154	76.7656	1.43378	0.000321278	NME/NM23 nucleoside diphosphate kinase 1	chr17:49230920-49239450	+	http://www.ncbi.nlm.nih.gov/gene/?term=4830
FAM89A	32.3868	34.3994	31.6401	6.5417	6.61817	6.0055	32.8088	6.38846	-2.36054	0.000338951	family with sequence similarity 89 member A	chr1:231154704-231175995	-	http://www.ncbi.nlm.nih.gov/gene/?term=375061
AARS	39.6221	36.2551	37.1692	90.8737	88.9171	95.0543	37.6821	91.615	1.2817	0.000345927	alanyl-tRNA synthetase	chr16:70286297-70323412	-	http://www.ncbi.nlm.nih.gov/gene/?term=16
YPEL3	26.9825	25.1871	26.5579	3.34538	3.53918	3.51226	26.2425	3.4656	-2.92073	0.000349765	yippee like 3	chr16:30103635-30107537	-	http://www.ncbi.nlm.nih.gov/gene/?term=83719
CCT8	61.9998	68.2878	67.2137	134.666	137.097	130.887	65.8338	134.216	1.02766	0.000353753	chaperonin containing TCP1 subunit 8	chr21:30428643-30446118	-	http://www.ncbi.nlm.nih.gov/gene/?term=10694
IFRD2	20.8617	17.9086	19.8785	60.5286	61.7777	61.1548	19.5496	61.1537	1.6453	0.000357765	interferon related developmental regulator 2	chr3:50325163-50330026	-	http://www.ncbi.nlm.nih.gov/gene/?term=7866
NOC2L	30.6164	28.7061	28.662	76.5343	78.4801	78.6008	29.3282	77.8717	1.40881	0.000367189	NOC2 like nucleolar associated transcriptional repressor	chr1:879583-894679	-	http://www.ncbi.nlm.nih.gov/gene/?term=26155
LMNB1	11.8984	12.5096	12.5467	46.5601	49.7514	46.3925	12.3183	47.568	1.94919	0.000367307	lamin B1	chr5:126112315-126172712	+	http://www.ncbi.nlm.nih.gov/gene/?term=4001
MRTO4	15.2617	13.7027	13.3316	50.1228	52.3901	50.5152	14.0987	51.0094	1.8552	0.000368188	MRT4 homolog, ribosome maturation factor	chr1:19578075-19586622	+	http://www.ncbi.nlm.nih.gov/gene/?term=51154
PPP1R16B	37.1373	37.5991	36.9883	9.65962	8.77153	7.74707	37.2415	8.72607	-2.09351	0.000382703	protein phosphatase 1 regulatory subunit 16B	chr20:37434336-37551667	+	http://www.ncbi.nlm.nih.gov/gene/?term=26051
DNMT1	17.8549	16.4453	17.4327	55.9618	56.0248	58.4027	17.2443	56.7964	1.71968	0.000381932	DNA methyltransferase 1	chr19:10244020-10305811	-	http://www.ncbi.nlm.nih.gov/gene/?term=1786
KCTD12	81.1565	92.6522	92.4115	40.5911	42.91	39.9553	88.7401	41.1521	-1.10862	0.000386914	potassium channel tetramerization domain containing 12	chr13:77454304-77460540	-	http://www.ncbi.nlm.nih.gov/gene/?term=115207
SPOCD1	4.09151	4.06297	4.29153	28.3425	29.3873	30.8779	4.14867	29.5359	2.83175	0.00040699	SPOC domain containing 1	chr1:32256023-32281652	-	http://www.ncbi.nlm.nih.gov/gene/?term=90853
RPS6KA2	56.6783	57.9973	56.5401	20.9049	20.6132	19.1454	57.0719	20.2212	-1.49691	0.000418909	ribosomal protein S6 kinase A2	chr6:166822852-167276039	-	http://www.ncbi.nlm.nih.gov/gene/?term=6196
UHRF1	3.36304	3.03136	3.43099	26.8369	27.4227	27.2804	3.27513	27.18	3.05292	0.000425457	ubiquitin like with PHD and ring finger domains 1	chr19:4903092-4962165	+	http://www.ncbi.nlm.nih.gov/gene/?term=29128
GATA3	43.2342	39.1133	40.8312	10.418	11.6224	10.6606	41.0596	10.9003	-1.91335	0.000430624	GATA binding protein 3	chr10:8096667-8117164	+	http://www.ncbi.nlm.nih.gov/gene/?term=2625
FXYD5	36.9638	32.3933	33.5498	87.1891	84.1507	84.847	34.3023	85.3956	1.31586	0.000438573	FXYD domain containing ion transport regulator 5	chr19:35645625-35660788	+	http://www.ncbi.nlm.nih.gov/gene/?term=53827
CDC6	2.3881	2.58512	2.63526	24.419	25.4372	25.4476	2.53616	25.1013	3.30704	0.000439327	cell division cycle 6	chr17:38444146-38459413	+	http://www.ncbi.nlm.nih.gov/gene/?term=990
SYNPO	104.803	98.3134	97.8911	48.526	50.5188	50.2551	100.336	49.7666	-1.01158	0.000440005	synaptopodin	chr5:149980642-150038792	+	http://www.ncbi.nlm.nih.gov/gene/?term=11346
EIF3B	70.464	67.6589	64.4915	134.809	134.342	137.239	67.5381	135.463	1.00413	0.000476266	eukaryotic translation initiation factor 3 subunit B	chr7:2394474-2420380	+	http://www.ncbi.nlm.nih.gov/gene/?term=8662
SLC38A5	5.09053	4.41494	4.45122	30.6458	29.9328	30.4827	4.65223	30.3538	2.70588	0.000498327	solute carrier family 38 member 5	chrX:48316920-48328644	-	http://www.ncbi.nlm.nih.gov/gene/?term=92745
ANXA3	34.7785	35.1342	36.3294	86.2475	86.6926	87.2969	35.414	86.7456	1.29247	0.000499905	annexin A3	chr4:79472742-79531605	+	http://www.ncbi.nlm.nih.gov/gene/?term=306
LMO2	38.4443	38.0273	33.3623	9.61142	8.04113	8.6824	36.6113	8.77832	-2.06027	0.000533786	LIM domain only 2	chr11:33880122-33913836	-	http://www.ncbi.nlm.nih.gov/gene/?term=4005
GINS2	3.33585	2.82193	3.24674	25.718	26.8827	26.4824	3.13484	26.361	3.07194	0.000533327	GINS complex subunit 2	chr16:85711280-85722588	-	http://www.ncbi.nlm.nih.gov/gene/?term=51659
TMEM158	0.667564	0.435435	0.510311	17.9262	17.671	20.9955	0	18.8642	5.13252	0.000545331	transmembrane protein 158 (gene/pseudogene)	chr3:45265956-45267814	-	http://www.ncbi.nlm.nih.gov/gene/?term=25907
CTXN1	35.3115	31.2736	29.1204	6.85217	6.91696	5.53385	31.9019	6.43433	-2.30978	0.000547454	cortexin 1	chr19:7989381-7991051	-	http://www.ncbi.nlm.nih.gov/gene/?term=404217
SEMA3G	19.4179	17.9829	18.2289	0.134824	0.190727	0.0672359	18.5433	0	-7.14597	0.000560876	semaphorin 3G	chr3:52467051-52479101	-	http://www.ncbi.nlm.nih.gov/gene/?term=56920
COL13A1	3.08265	2.41302	2.60046	23.2676	24.6999	27.0977	2.69871	25.0218	3.21284	0.000580434	collagen type XIII alpha 1 chain	chr10:71561644-71718904	+	http://www.ncbi.nlm.nih.gov/gene/?term=1305
TP53I11	41.2505	37.8392	36.362	10.5082	10.0691	9.03337	38.4839	9.87023	-1.9631	0.000581469	tumor protein p53 inducible protein 11	chr11:44953899-44972857	-	http://www.ncbi.nlm.nih.gov/gene/?term=9537
HAX1	27.3119	27.2434	25.4168	70.4373	69.9223	75.3502	26.6574	71.9033	1.43152	0.000599985	HCLS1 associated protein X-1	chr1:154245039-154248351	+	http://www.ncbi.nlm.nih.gov/gene/?term=10456
PALMD	93.1398	99.7925	96.0797	49.663	46.5854	46.7855	96.3374	47.6779	-1.01477	0.000616712	palmdelphin	chr1:100111431-100160097	+	http://www.ncbi.nlm.nih.gov/gene/?term=54873
PVR	25.426	23.1487	23.4971	66.7749	64.7684	69.9703	24.0239	67.1712	1.48337	0.000665304	poliovirus receptor	chr19:45147098-45169429	+	http://www.ncbi.nlm.nih.gov/gene/?term=5817
NCEH1	4.11181	4.22089	4.3252	27.9651	27.8628	29.8778	4.2193	28.5686	2.75935	0.000715163	neutral cholesterol ester hydrolase 1	chr3:172348435-172429008	-	http://www.ncbi.nlm.nih.gov/gene/?term=57552
FERMT3	19.6186	17.7844	17.5216	56.9192	55.4001	58.4034	18.3082	56.9076	1.63613	0.000752046	fermitin family member 3	chr11:63974152-63991363	+	http://www.ncbi.nlm.nih.gov/gene/?term=83706
ENSG00000257219.1	2.69628	3.00236	2.71907	25.4046	23.8381	24.9639	2.80591	24.7355	3.14005	0.000792879	None	chr12:76653619-76698911	+	http://asia.ensembl.org/Homo_sapiens/Gene/Idhistory?g=ENSG00000257219
NOP16	13.8718	12.7107	13.2936	47.0771	45.6815	49.6762	13.292	47.4782	1.8367	0.000818845	NOP16 nucleolar protein	chr5:175810940-175815928	-	http://www.ncbi.nlm.nih.gov/gene/?term=51491
HES1	44.422	44.2362	40.6954	12.295	12.5414	13.8817	43.1178	12.906	-1.74024	0.000853346	hes family bHLH transcription factor 1	chr3:193853931-193856401	+	http://www.ncbi.nlm.nih.gov/gene/?term=3280
EXOC6	44.8544	53.1872	53.8139	17.83	17.5141	16.8293	50.6185	17.3912	-1.54131	0.000875969	exocyst complex component 6	chr10:94586588-94819251	+	http://www.ncbi.nlm.nih.gov/gene/?term=54536
SLC38A1	10.2056	11.6211	11.6741	41.6381	42.6354	45.3111	11.1669	43.1949	1.95163	0.00088046	solute carrier family 38 member 1	chr12:46576838-46663208	-	http://www.ncbi.nlm.nih.gov/gene/?term=81539
CCT2	57.3222	59.9236	60.7108	120.941	121.042	121.238	59.3189	121.074	1.02933	0.000890081	chaperonin containing TCP1 subunit 2	chr12:69979208-69995357	+	http://www.ncbi.nlm.nih.gov/gene/?term=10576
GNL3	33.6394	34.6384	36.0273	80.4926	83.3187	87.7053	34.7684	83.8389	1.26984	0.00089915	G protein nucleolar 3	chr3:52719936-52728513	+	http://www.ncbi.nlm.nih.gov/gene/?term=26354
PTTG1	13.5902	12.7828	14.2174	46.2867	49.1921	47.5643	13.5301	47.6811	1.81724	0.000898751	pituitary tumor-transforming 1	chr5:159848814-159855751	+	http://www.ncbi.nlm.nih.gov/gene/?term=9232
TCN2	67.7924	60.9271	58.5433	25.8424	25.645	23.5529	62.4209	25.0134	-1.31933	0.00094285	transcobalamin 2	chr22:31003070-31023047	+	http://www.ncbi.nlm.nih.gov/gene/?term=6948
WBP11	18.1796	18.5347	19.0896	56.8369	56.2558	57.2794	18.6013	56.7907	1.61025	0.000951188	WW domain binding protein 11	chr12:14939412-14956401	-	http://www.ncbi.nlm.nih.gov/gene/?term=51729
HERC2P2	28.7077	33.2632	32.2499	6.91551	6.87245	6.45668	31.4069	6.74821	-2.21851	0.000965573	hect domain and RLD 2 pseudogene 2	chr15:23282265-23378259	-	http://www.ncbi.nlm.nih.gov/gene/?term=400322
TPST2	45.575	45.5096	43.4154	13.8131	14.641	13.9654	44.8333	14.1398	-1.66481	0.00101054	tyrosylprotein sulfotransferase 2	chr22:26921714-26986089	-	http://www.ncbi.nlm.nih.gov/gene/?term=8459
LIMD2	36.7611	33.9362	32.2276	8.55271	8.51215	7.83362	34.3083	8.29949	-2.04746	0.00103271	LIM domain containing 2	chr17:61773249-61777519	-	http://www.ncbi.nlm.nih.gov/gene/?term=80774
NRP2	68.2654	67.7421	67.1485	29.4831	29.2882	27.3668	67.7187	28.7127	-1.23786	0.00103516	neuropilin 2	chr2:206547224-206662857	+	http://www.ncbi.nlm.nih.gov/gene/?term=8828
SMC4	13.3239	14.2614	15.7174	48.2004	49.4103	49.4382	14.4342	49.0163	1.76377	0.00103577	structural maintenance of chromosomes 4	chr3:160117092-160152750	+	http://www.ncbi.nlm.nih.gov/gene/?term=10051
C12orf75	6.72852	6.98982	6.78459	33.1147	32.6117	35.4295	6.83431	33.7186	2.30268	0.00110681	chromosome 12 open reading frame 75	chr12:105724414-105765296	+	http://www.ncbi.nlm.nih.gov/gene/?term=387882
TMEM44	40.3972	42.7879	39.8536	12.471	11.309	12.4005	41.0129	12.0602	-1.76583	0.00111083	transmembrane protein 44	chr3:194308402-194354150	-	http://www.ncbi.nlm.nih.gov/gene/?term=93109
SMAD1	48.2094	53.7939	53.5497	19.3433	18.5201	17.8365	51.851	18.5666	-1.48166	0.00113494	SMAD family member 1	chr4:146402951-146480328	+	http://www.ncbi.nlm.nih.gov/gene/?term=4086
FKBP9	42.9015	43.5181	42.4169	13.6638	13.1509	12.9067	42.9455	13.2405	-1.69755	0.00116772	FK506 binding protein 9	chr7:32997016-33046543	+	http://www.ncbi.nlm.nih.gov/gene/?term=11328
LOC105370526	0.291042	0.310645	0.787248	17.1271	14.8251	19.8182	0	17.2568	5.22008	0.00117005	uncharacterized LOC105370526	chr14:62182276-62217815	-	http://www.ncbi.nlm.nih.gov/gene/?term=105370526
SELENOM	52.6086	50.0924	46.0918	16.7243	18.1142	17.0167	49.5976	17.2851	-1.52074	0.00121612	selenoprotein M	chr22:31500758-31503573	-	http://www.ncbi.nlm.nih.gov/gene/?term=140606
SPOCK1	10.7619	11.8493	11.6673	42.155	42.5957	43.8361	11.4262	42.8623	1.90737	0.00123648	SPARC/osteonectin, cwcv and kazal like domains proteoglycan 1	chr5:136310987-136835018	-	http://www.ncbi.nlm.nih.gov/gene/?term=6695
LONP1	25.6164	23.1832	23.0542	64.89	63.754	67.0271	23.9513	65.2237	1.4453	0.00124473	lon peptidase 1, mitochondrial	chr19:5691845-5720463	-	http://www.ncbi.nlm.nih.gov/gene/?term=9361
CORO1B	90.4668	86.287	80.8748	42.2922	42.5404	40.5835	85.8762	41.8054	-1.03857	0.00125191	coronin 1B	chr11:67205518-67211292	-	http://www.ncbi.nlm.nih.gov/gene/?term=57175
PARP1	34.2463	32.3761	33.0399	80.6245	79.7872	80.2019	33.2208	80.2045	1.2716	0.00128679	poly(ADP-ribose) polymerase 1	chr1:226548392-226595801	-	http://www.ncbi.nlm.nih.gov/gene/?term=142
CCNB2	7.36068	8.42063	7.2786	35.0113	35.6873	34.858	7.68664	35.1855	2.19456	0.00129525	cyclin B2	chr15:59397284-59417244	+	http://www.ncbi.nlm.nih.gov/gene/?term=9133
MED10	24.144	23.6764	24.3662	61.0943	64.0864	70.5748	24.0622	65.2518	1.43925	0.00131012	mediator complex subunit 10	chr5:6372039-6378639	-	http://www.ncbi.nlm.nih.gov/gene/?term=84246
CDCA8	5.37416	4.44017	5.01222	29.3962	29.4292	28.2915	4.94218	29.0389	2.55477	0.00132703	cell division cycle associated 8	chr1:38158073-38175391	+	http://www.ncbi.nlm.nih.gov/gene/?term=55143
TIMM44	16.3657	15.3432	15.4523	48.9401	49.6192	53.5638	15.7204	50.7077	1.68957	0.00133177	translocase of inner mitochondrial membrane 44	chr19:7991603-8008708	-	http://www.ncbi.nlm.nih.gov/gene/?term=10469
IGFBP6	1.28468	1.0665	1.09537	18.9339	19.2388	18.6075	1.14885	18.9268	4.04216	0.00137177	insulin like growth factor binding protein 6	chr12:53491436-53496128	+	http://www.ncbi.nlm.nih.gov/gene/?term=3489
ITPR3	12.7432	12.4446	12.674	44.0883	43.9906	46.1235	12.6206	44.7341	1.82559	0.00146014	inositol 1,4,5-trisphosphate receptor type 3	chr6:33589156-33664351	+	http://www.ncbi.nlm.nih.gov/gene/?term=3710
PLAUR	17.1633	14.7287	14.9052	52.5691	48.4936	49.6114	15.599	50.2247	1.68694	0.00147266	plasminogen activator, urokinase receptor	chr19:44150247-44174498	-	http://www.ncbi.nlm.nih.gov/gene/?term=5329
SNHG15	9.41762	8.01867	8.01992	36.9978	37.4665	35.2104	8.4854	36.5582	2.10714	0.00147138	small nucleolar RNA host gene 15	chr7:45022627-45026259	-	http://www.ncbi.nlm.nih.gov/gene/?term=285958
PSMC3	62.2096	55.5756	57.8253	116.63	118.267	118.367	58.5368	117.755	1.00837	0.00153035	proteasome 26S subunit, ATPase 3	chr11:47440320-47448024	-	http://www.ncbi.nlm.nih.gov/gene/?term=5702
RAMP2	52.5153	54.1133	49.6645	19.4024	19.3816	18.9059	52.0977	19.23	-1.43786	0.00153717	receptor activity modifying protein 2	chr17:40913212-40915059	+	http://www.ncbi.nlm.nih.gov/gene/?term=10266
TCOF1	9.99451	8.72137	8.94987	37.2085	37.8635	38.705	9.22192	37.9256	2.04004	0.00155918	treacle ribosome biogenesis factor 1	chr5:149737202-149779871	+	http://www.ncbi.nlm.nih.gov/gene/?term=6949
C19orf48	12.1817	11.4019	10.4539	42.2614	41.3802	42.5863	11.3459	42.076	1.89083	0.00158946	chromosome 19 open reading frame 48	chr19:51300950-51308110	-	http://www.ncbi.nlm.nih.gov/gene/?term=84798
SSRP1	53.5839	49.5528	50.2072	107.455	105.384	107.367	51.1146	106.735	1.06223	0.00158684	structure specific recognition protein 1	chr11:57093459-57103351	-	http://www.ncbi.nlm.nih.gov/gene/?term=6749
TRIP13	4.24954	4.64268	4.58482	27.453	28.6539	26.6816	4.49235	27.5962	2.61893	0.00158385	thyroid hormone receptor interactor 13	chr5:892969-918164	+	http://www.ncbi.nlm.nih.gov/gene/?term=9319
PSMD14	33.4734	34.1263	33.9797	79.407	81.5606	80.305	33.8598	80.4242	1.24806	0.00161811	proteasome 26S subunit, non-ATPase 14	chr2:162164786-162268228	+	http://www.ncbi.nlm.nih.gov/gene/?term=10213
ENSG00000266176.1	16.4867	16.3974	14.0132	0.237097	0.592745	0.382721	15.6325	0	-5.27337	0.00161645	None	chr17:65989996-65992547	-	http://asia.ensembl.org/Homo_sapiens/Gene/Idhistory?g=ENSG00000266176
SLC7A1	12.4245	12.2915	12.0821	43.3534	42.7052	45.1722	12.266	43.7436	1.8344	0.00163683	solute carrier family 7 member 1	chr13:30083551-30169825	-	http://www.ncbi.nlm.nih.gov/gene/?term=6541
RUVBL2	29.9394	25.556	27.949	70.9787	70.1998	70.8272	27.8148	70.6686	1.34522	0.00166444	RuvB like AAA ATPase 2	chr19:49496705-49519252	+	http://www.ncbi.nlm.nih.gov/gene/?term=10856
DNAJC9	13.1179	12.3294	12.3189	44.2078	44.1665	44.5067	12.5887	44.2937	1.81497	0.00167212	DnaJ heat shock protein family (Hsp40) member C9	chr10:75001712-75007089	-	http://www.ncbi.nlm.nih.gov/gene/?term=23234
FNDC3B	62.7719	68.6815	69.9519	29.2933	30.0853	28.5867	67.1351	29.3217	-1.1951	0.00167314	fibronectin type III domain containing 3B	chr3:171757418-172118493	+	http://www.ncbi.nlm.nih.gov/gene/?term=64778
LIMCH1	15.6304	16.4381	16.3899	0.784777	0.623371	0.642875	16.1528	0	-4.56233	0.001684	LIM and calponin homology domains 1	chr4:41361624-41702061	+	http://www.ncbi.nlm.nih.gov/gene/?term=22998
TNFRSF4	15.7725	15.9142	15.9136	0.503832	0.533471	0.669762	15.8667	0	-4.80138	0.00168353	TNF receptor superfamily member 4	chr1:1146706-1149548	-	http://www.ncbi.nlm.nih.gov/gene/?term=7293
SF3B2	55.8402	54.1424	53.6466	112.624	110.476	111.094	54.5431	111.398	1.03026	0.0017226	splicing factor 3b subunit 2	chr11:65819816-65836382	+	http://www.ncbi.nlm.nih.gov/gene/?term=10992
LAMB3	1.1036	0.903904	1.13566	17.5345	17.0763	19.7031	1.04772	18.1046	4.11103	0.0017755	laminin subunit beta 3	chr1:209788215-209825820	-	http://www.ncbi.nlm.nih.gov/gene/?term=3914
PLOD2	49.3363	53.9769	59.3906	109.55	110.586	112.183	54.2346	110.773	1.03032	0.00179704	procollagen-lysine,2-oxoglutarate 5-dioxygenase 2	chr3:145787227-145879282	-	http://www.ncbi.nlm.nih.gov/gene/?term=5352
PDCD5	58.3324	57.0189	55.7578	112.785	114.139	117.523	57.0364	114.816	1.00937	0.00181324	programmed cell death 5	chr19:33072094-33078358	+	http://www.ncbi.nlm.nih.gov/gene/?term=9141
UBE2T	6.25093	6.79805	5.98118	31.7866	32.2531	30.2492	6.34339	31.4297	2.3088	0.00187061	ubiquitin conjugating enzyme E2 T	chr1:202300785-202311094	-	http://www.ncbi.nlm.nih.gov/gene/?term=29089
LDB2	31.9797	33.6921	35.1657	9.51489	8.59048	7.84216	33.6125	8.64918	-1.95836	0.00187692	LIM domain binding 2	chr4:16503157-16900432	-	http://www.ncbi.nlm.nih.gov/gene/?term=9079
DCHS1	46.2409	44.4342	43.2427	14.8833	15.2421	14.7809	44.6393	14.9688	-1.57636	0.00187674	dachsous cadherin-related 1	chr11:6642555-6677080	-	http://www.ncbi.nlm.nih.gov/gene/?term=8642
GRAMD1A	62.5936	61.5421	60.2574	25.3946	25.4328	26.525	61.4644	25.7841	-1.25327	0.0019373	GRAM domain containing 1A	chr19:35485688-35517375	+	http://www.ncbi.nlm.nih.gov/gene/?term=57655
DHX9	36.6152	38.7784	39.0678	86.2902	86.483	86.4586	38.1538	86.4106	1.17938	0.00194441	DExH-box helicase 9	chr1:182808439-182857117	+	http://www.ncbi.nlm.nih.gov/gene/?term=1660
HLA-F	63.5506	51.6484	57.245	25.0695	23.0944	21.3481	57.4813	23.1707	-1.31079	0.00196317	major histocompatibility complex, class I, F	chr6:29691117-29695073	+	http://www.ncbi.nlm.nih.gov/gene/?term=3134
CARS	19.3083	17.4665	18.2049	54.2585	51.8628	56.5209	18.3266	54.2141	1.56473	0.00196268	cysteinyl-tRNA synthetase	chr11:3022152-3078681	-	http://www.ncbi.nlm.nih.gov/gene/?term=833
KARS	47.2431	47.4818	48.4001	101.896	99.8073	100.573	47.7083	100.759	1.07859	0.00198081	lysyl-tRNA synthetase	chr16:75661622-75681585	-	http://www.ncbi.nlm.nih.gov/gene/?term=3735
ARF5	83.6133	81.4945	78.4176	41.0784	41.2577	36.4954	81.1751	39.6105	-1.03516	0.00200577	ADP ribosylation factor 5	chr7:127228406-127231759	+	http://www.ncbi.nlm.nih.gov/gene/?term=381
FBN1	43.8366	44.8499	46.0622	16.0646	15.0966	14.6667	44.9163	15.276	-1.55598	0.00204645	fibrillin 1	chr15:48700503-48937985	-	http://www.ncbi.nlm.nih.gov/gene/?term=2200
MELK	4.22893	5.21804	5.39127	27.7532	28.2863	28.1926	4.94608	28.0774	2.50505	0.00204396	maternal embryonic leucine zipper kinase	chr9:36572859-36677680	+	http://www.ncbi.nlm.nih.gov/gene/?term=9833
TFDP1	32.0154	30.7301	29.8033	73.7584	74.2566	76.2172	30.8496	74.7441	1.27671	0.00208942	transcription factor Dp-1	chr13:114239003-114295788	+	http://www.ncbi.nlm.nih.gov/gene/?term=7027
SPNS2	79.5895	77.4292	74.3517	36.5814	35.4699	38.4053	77.1235	36.8188	-1.06673	0.00209283	sphingolipid transporter 2	chr17:4402138-4442332	+	http://www.ncbi.nlm.nih.gov/gene/?term=124976
JUND	73.0384	73.9352	69.099	32.4777	34.228	33.0669	72.0242	33.2575	-1.1148	0.00213633	JunD proto-oncogene, AP-1 transcription factor subunit	chr19:18390504-18392466	-	http://www.ncbi.nlm.nih.gov/gene/?term=3727
NOL6	15.3551	15.2507	14.6573	47.1071	47.8691	49.4962	15.0877	48.1575	1.67439	0.00218233	nucleolar protein 6	chr9:33461351-33473941	-	http://www.ncbi.nlm.nih.gov/gene/?term=65083
LINC00607	27.7355	31.4745	31.1476	7.04931	7.35524	6.63653	30.1192	7.01369	-2.10244	0.00221653	long intergenic non-protein coding RNA 607	chr2:216476286-216708259	-	http://www.ncbi.nlm.nih.gov/gene/?term=646324
TRAP1	31.8476	31.0251	29.9558	74.3384	74.9015	74.7683	30.9428	74.6694	1.27091	0.00222607	TNF receptor associated protein 1	chr16:3708038-3767598	-	http://www.ncbi.nlm.nih.gov/gene/?term=10131
MRPL12	54.9815	45.1681	46.8043	102.43	102.704	101.139	48.9846	102.091	1.05945	0.00227305	mitochondrial ribosomal protein L12	chr17:79670400-79674556	+	http://www.ncbi.nlm.nih.gov/gene/?term=6182
KIAA1462	40.3763	42.256	43.1471	14.0095	13.8354	13.2209	41.9265	13.6886	-1.61488	0.00234294	junctional cadherin 5 associated	chr10:30301729-30348488	-	http://www.ncbi.nlm.nih.gov/gene/?term=57608
FILIP1	16.9633	18.4241	19.333	1.94342	1.66066	1.50306	18.2401	1.70238	-3.42149	0.00241885	filamin A interacting protein 1	chr6:76001574-76203630	-	http://www.ncbi.nlm.nih.gov/gene/?term=27145
ADCY4	30.0138	31.9675	28.4934	6.9177	7.52021	7.05154	30.1582	7.16315	-2.07388	0.00249802	adenylate cyclase 4	chr14:24787555-24804277	-	http://www.ncbi.nlm.nih.gov/gene/?term=196883
CFB	29.2078	27.7462	29.2856	6.90633	6.36455	6.05157	28.7465	6.44082	-2.15807	0.00249881	complement factor B	chr6:31913721-31919861	+	http://www.ncbi.nlm.nih.gov/gene/?term=629
EVA1B	72.0491	68.2983	65.9701	31.6288	31.4055	31.1661	68.7725	31.4001	-1.13106	0.002586	eva-1 homolog B	chr1:36787631-36789755	-	http://www.ncbi.nlm.nih.gov/gene/?term=55194
LAMB2	82.9244	76.5343	75.6915	39.4881	37.2235	37.9384	78.3834	38.2167	-1.03635	0.00258171	laminin subunit beta 2	chr3:49158547-49170599	-	http://www.ncbi.nlm.nih.gov/gene/?term=3913
TSPAN15	45.3894	40.0319	41.2548	14.3184	14.1451	13.6572	42.2254	14.0402	-1.58854	0.00264247	tetraspanin 15	chr10:71211226-71267423	+	http://www.ncbi.nlm.nih.gov/gene/?term=23555
MT1L	0.773805	0.690971	0.770857	14.862	17.7039	16.696	0	16.4206	4.46172	0.00263831	metallothionein 1L, pseudogene	chr16:56651373-56652730	+	http://www.ncbi.nlm.nih.gov/gene/?term=4500
PLLP	16.8259	15.4354	16.8665	0.961693	1.51904	0.740899	16.3759	1.07388	-3.93068	0.00265646	plasmolipin	chr16:57290009-57318584	-	http://www.ncbi.nlm.nih.gov/gene/?term=51090
KIF22	10.2835	9.07328	8.81687	36.3452	37.2433	36.9978	9.39122	36.8621	1.97275	0.00272406	kinesin family member 22	chr16:29802034-29816706	+	http://www.ncbi.nlm.nih.gov/gene/?term=3835
CHAC1	3.94315	3.67146	3.32509	24.3936	22.2879	26.3649	3.64657	24.3488	2.73924	0.00276267	ChaC glutathione specific gamma-glutamylcyclotransferase 1	chr15:41245347-41248717	+	http://www.ncbi.nlm.nih.gov/gene/?term=79094
TCF19	3.55808	3.27566	3.62335	23.4615	24.8858	23.4966	3.4857	23.948	2.78038	0.00276297	transcription factor 19	chr6:31126301-31131992	+	http://www.ncbi.nlm.nih.gov/gene/?term=6941
THOP1	15.6109	13.6511	13.4881	45.1417	45.3872	47.4345	14.25	45.9878	1.69029	0.00277746	thimet oligopeptidase 1	chr19:2785458-2813602	+	http://www.ncbi.nlm.nih.gov/gene/?term=7064
KIF20A	9.47466	8.26836	8.38859	36.0941	35.5758	34.6271	8.71054	35.4323	2.02423	0.00279148	kinesin family member 20A	chr5:137514417-137523404	+	http://www.ncbi.nlm.nih.gov/gene/?term=10112
EMCN	32.4939	37.6145	39.2529	11.3549	10.4472	10.427	36.4538	10.7431	-1.76266	0.00278935	endomucin	chr4:101316498-101439250	-	http://www.ncbi.nlm.nih.gov/gene/?term=51705
TCF4	34.9731	39.1366	39.1889	11.5778	12.037	11.0387	37.7662	11.5511	-1.70906	0.00290666	transcription factor 4	chr18:52889429-53303224	-	http://www.ncbi.nlm.nih.gov/gene/?term=6925
MTHFD1	15.4597	14.9557	15.7727	48.8561	47.5895	47.2807	15.396	47.9088	1.63773	0.00292144	methylenetetrahydrofolate dehydrogenase, cyclohydrolase and formyltetrahydrofolate synthetase 1	chr14:64854759-64926725	+	http://www.ncbi.nlm.nih.gov/gene/?term=4522
CDV3	51.737	57.1287	53.5765	106.378	105.882	113.433	54.1474	108.564	1.00359	0.00298006	CDV3 homolog	chr3:133292434-133309118	+	http://www.ncbi.nlm.nih.gov/gene/?term=55573
PTK7	40.6741	36.8521	35.2398	11.5872	11.705	11.1903	37.5887	11.4942	-1.70939	0.00300229	protein tyrosine kinase 7 (inactive)	chr6:43044006-43129458	+	http://www.ncbi.nlm.nih.gov/gene/?term=5754
KLF10	12.571	13.9386	12.9949	42.2376	43.6124	45.5462	13.1682	43.7987	1.73383	0.00299851	Kruppel like factor 10	chr8:103661005-103668130	-	http://www.ncbi.nlm.nih.gov/gene/?term=7071
LTBP3	51.3798	48.309	45.3452	18.0193	18.0681	18.178	48.3447	18.0885	-1.41828	0.00308822	latent transforming growth factor beta binding protein 3	chr11:65306030-65325699	-	http://www.ncbi.nlm.nih.gov/gene/?term=4054
TP53INP1	19.1676	24.4644	23.9472	3.60944	3.89022	3.53225	22.5264	3.6773	-2.6149	0.00310945	tumor protein p53 inducible nuclear protein 1	chr8:95938200-95961615	-	http://www.ncbi.nlm.nih.gov/gene/?term=94241
RRM1	9.32639	10.4906	10.8216	39.2148	38.7022	36.4566	10.2129	38.1246	1.90033	0.0031171	ribonucleotide reductase catalytic subunit M1	chr11:4115915-4160155	+	http://www.ncbi.nlm.nih.gov/gene/?term=6240
ADGRG1	9.96582	9.34154	9.01637	35.859	35.6309	38.1715	9.44124	36.5538	1.95297	0.00319279	adhesion G protein-coupled receptor G1	chr16:57653605-57698951	+	http://www.ncbi.nlm.nih.gov/gene/?term=9289
BUB1	4.79433	5.38859	5.82531	28.2606	27.2978	28.2138	5.33608	27.924	2.38766	0.003281	BUB1 mitotic checkpoint serine/threonine kinase	chr2:111395275-111435684	-	http://www.ncbi.nlm.nih.gov/gene/?term=699
NUDT14	37.6465	35.3408	32.4568	10.5195	11.2376	8.95069	35.148	10.2359	-1.7798	0.00331586	nudix hydrolase 14	chr14:105639274-105647660	-	http://www.ncbi.nlm.nih.gov/gene/?term=256281
SNRPF	29.0493	25.7745	29.4244	68.2033	71.133	66.4912	28.0827	68.6092	1.28872	0.0035123	small nuclear ribonucleoprotein polypeptide F	chr12:96252709-96260238	+	http://www.ncbi.nlm.nih.gov/gene/?term=6636
PES1	35.1882	30.8285	31.0288	74.1686	75.3769	76.4056	32.3485	75.317	1.21928	0.00351817	pescadillo ribosomal biogenesis factor 1	chr22:30972612-31003000	-	http://www.ncbi.nlm.nih.gov/gene/?term=23481
SNORD96A	15.3509	20.6967	12.9226	50.4425	54.0781	42.5458	16.3234	49.0221	1.58649	0.00352322	small nucleolar RNA, C/D box 96A	chr5:180668818-180668889	-	http://www.ncbi.nlm.nih.gov/gene/?term=619571
PDCD4	18.7352	22.0337	21.5391	3.24717	2.87557	3.01354	20.7694	3.04543	-2.76974	0.00367163	programmed cell death 4	chr10:112631553-112659764	+	http://www.ncbi.nlm.nih.gov/gene/?term=27250
GBP4	31.9528	33.519	34.2784	9.75193	9.71735	8.47742	33.25	9.31557	-1.83564	0.00371812	guanylate binding protein 4	chr1:89646831-89664633	-	http://www.ncbi.nlm.nih.gov/gene/?term=115361
AURKA	5.34759	5.78418	5.54566	27.6832	27.5569	29.1788	5.55915	28.1397	2.33967	0.00372416	aurora kinase A	chr20:54944445-54967393	-	http://www.ncbi.nlm.nih.gov/gene/?term=6790
PTGES3	44.3378	50.4716	51.9667	100.204	102.038	97.7841	48.9254	100.009	1.03147	0.00376395	prostaglandin E synthase 3	chr12:57057125-57082192	-	http://www.ncbi.nlm.nih.gov/gene/?term=10728
PRPF19	45.1178	41.8631	43.1737	91.135	90.5972	93.5985	43.3849	91.7769	1.08094	0.00382786	pre-mRNA processing factor 19	chr11:60658019-60674061	-	http://www.ncbi.nlm.nih.gov/gene/?term=27339
SEMA6C	23.4577	22.05	20.9774	3.85006	3.82162	3.46066	22.1617	3.71078	-2.57827	0.00388502	semaphorin 6C	chr1:151104161-151119140	-	http://www.ncbi.nlm.nih.gov/gene/?term=10500
MIR126	33.5344	43.2873	42.2823	8.27609	15.9748	15.1197	39.7013	13.1236	-1.59703	0.00389947	microRNA 126	chr9:139565054-139565138	+	http://www.ncbi.nlm.nih.gov/gene/?term=406913
CTDSP2	72.4832	72.3278	72.6728	35.7665	35.5287	33.8111	72.4946	35.0354	-1.04906	0.00397059	CTD small phosphatase 2	chr12:58213710-58240747	-	http://www.ncbi.nlm.nih.gov/gene/?term=10106
SARS	22.0975	19.9432	19.7879	56.3733	54.0434	57.6347	20.6095	56.0171	1.44256	0.0039677	seryl-tRNA synthetase	chr1:109756515-109780804	+	http://www.ncbi.nlm.nih.gov/gene/?term=6301
HSD17B14	23.3409	21.669	22.2846	4.45693	3.35924	3.75729	22.4315	3.85782	-2.53967	0.00398184	hydroxysteroid 17-beta dehydrogenase 14	chr19:49316274-49339934	-	http://www.ncbi.nlm.nih.gov/gene/?term=51171
SNN	35.843	34.0176	33.4235	10.0255	10.3435	9.86382	34.428	10.0776	-1.77243	0.00399293	stannin	chr16:11762289-11773015	+	http://www.ncbi.nlm.nih.gov/gene/?term=8303
KIFC1	5.84729	5.61567	5.65646	28.5963	28.282	28.0213	5.70648	28.2998	2.31012	0.0039917	kinesin family member C1	chr6:33359313-33377701	+	http://www.ncbi.nlm.nih.gov/gene/?term=3833
BZW1	45.843	53.589	52.4119	101.698	102.83	102.008	50.6146	102.179	1.01347	0.00402488	basic leucine zipper and W2 domains 1	chr2:201676269-201688574	+	http://www.ncbi.nlm.nih.gov/gene/?term=9689
PGLS	70.4552	63.0911	66.6933	29.8715	31.9284	31.2432	66.7465	31.0144	-1.10575	0.0040485	6-phosphogluconolactonase	chr19:17622432-17632097	+	http://www.ncbi.nlm.nih.gov/gene/?term=25796
YPEL2	26.6102	27.6062	26.9017	6.76026	6.32565	5.34683	27.0394	6.14425	-2.13775	0.00419787	yippee like 2	chr17:57409053-57479095	+	http://www.ncbi.nlm.nih.gov/gene/?term=388403
TNFSF4	3.105	2.78774	3.16151	22.3243	21.7398	21.6352	3.01808	21.8997	2.85921	0.00420511	TNF superfamily member 4	chr1:173152870-173176452	-	http://www.ncbi.nlm.nih.gov/gene/?term=7292
HN1	32.8522	30.3278	32.2517	72.5419	71.2636	77.3851	31.8105	73.7302	1.21275	0.00433905	Jupiter microtubule associated homolog 1	chr17:73131338-73150778	-	http://www.ncbi.nlm.nih.gov/gene/?term=51155
COLEC12	29.6923	30.9182	31.5974	8.33646	8.22686	7.84762	30.736	8.13698	-1.91736	0.00434732	collectin subfamily member 12	chr18:319355-500729	-	http://www.ncbi.nlm.nih.gov/gene/?term=81035
PMAIP1	11.5282	11.4222	14.0973	39.8853	41.1191	42.8217	12.3492	41.2754	1.74086	0.00436047	phorbol-12-myristate-13-acetate-induced protein 1	chr18:57567192-57571538	+	http://www.ncbi.nlm.nih.gov/gene/?term=5366
SRSF3	45.9881	48.8954	49.2628	98.7491	99.1084	96.4617	48.0488	98.1064	1.02985	0.00436085	serine and arginine rich splicing factor 3	chr6:36562090-36572244	+	http://www.ncbi.nlm.nih.gov/gene/?term=6428
GTSE1	5.963	5.50376	5.90338	27.1943	29.108	28.3029	5.79005	28.2018	2.28414	0.00451082	G2 and S-phase expressed 1	chr22:46692638-46726707	+	http://www.ncbi.nlm.nih.gov/gene/?term=51512
TMEM140	39.0927	34.8068	36.0345	11.9892	11.002	11.6168	36.6446	11.536	-1.66746	0.00451273	transmembrane protein 140	chr7:134832766-134850967	+	http://www.ncbi.nlm.nih.gov/gene/?term=55281
C1orf54	30.6431	27.4563	28.7752	7.98156	6.89093	6.88202	28.9582	7.2515	-1.99762	0.00460354	chromosome 1 open reading frame 54	chr1:150244687-150253335	+	http://www.ncbi.nlm.nih.gov/gene/?term=79630
IPO5	28.7952	31.8869	32.019	73.0218	72.1362	70.9282	30.9004	72.0287	1.22095	0.00469984	importin 5	chr13:98605929-98676550	+	http://www.ncbi.nlm.nih.gov/gene/?term=3843
TNFAIP3	10.0023	10.2625	11.4552	36.9112	36.352	39.8885	10.5733	37.7172	1.8348	0.00477498	TNF alpha induced protein 3	chr6:138188325-138204451	+	http://www.ncbi.nlm.nih.gov/gene/?term=7128
PPIF	15.946	14.4101	14.4474	46.3662	44.3966	46.2886	14.9345	45.6838	1.61304	0.00479703	peptidylprolyl isomerase F	chr10:81107220-81115090	+	http://www.ncbi.nlm.nih.gov/gene/?term=10105
FARSB	11.4779	12.0035	11.9783	40.6425	40.1536	39.1709	11.8199	39.989	1.75838	0.00490369	phenylalanyl-tRNA synthetase beta subunit	chr2:223436162-223521074	-	http://www.ncbi.nlm.nih.gov/gene/?term=10056
GPI	38.1338	34.3208	35.834	78.7653	79.664	81.1648	36.0962	79.8647	1.14571	0.0049112	glucose-6-phosphate isomerase	chr19:34855645-34893318	+	http://www.ncbi.nlm.nih.gov/gene/?term=2821
PFAS	9.81235	9.80154	10.2754	35.2136	37.8811	36.2827	9.96309	36.4592	1.87162	0.00494674	phosphoribosylformylglycinamidine synthase	chr17:8152596-8173809	+	http://www.ncbi.nlm.nih.gov/gene/?term=5198
RPL26L1	12.7277	12.4474	11.6449	42.9878	39.6289	39.7802	12.2733	40.799	1.73301	0.00493937	ribosomal protein L26 like 1	chr5:172385732-172396774	+	http://www.ncbi.nlm.nih.gov/gene/?term=51121
RND3	23.9844	25.9539	27.1217	63.6205	60.2286	66.9963	25.6867	63.6151	1.30835	0.0049352	Rho family GTPase 3	chr2:151324707-151344209	-	http://www.ncbi.nlm.nih.gov/gene/?term=390
DCBLD2	13.7036	15.583	15.6926	44.1038	45.3391	47.4586	14.9931	45.6338	1.60581	0.005045	discoidin, CUB and LCCL domain containing 2	chr3:98514814-98620533	-	http://www.ncbi.nlm.nih.gov/gene/?term=131566
CDT1	2.8198	2.81287	2.52342	20.6713	20.7203	20.8169	2.71869	20.7362	2.93117	0.00508303	chromatin licensing and DNA replication factor 1	chr16:88870186-88875666	+	http://www.ncbi.nlm.nih.gov/gene/?term=81620
CHD2	13.6622	13.7698	14.2834	42.6775	42.1914	45.9728	13.9051	43.6139	1.64917	0.00520765	chromodomain helicase DNA binding protein 2	chr15:93443551-93571237	+	http://www.ncbi.nlm.nih.gov/gene/?term=1106
PAM	38.1239	41.4691	40.869	14.0724	13.9928	13.5954	40.154	13.8869	-1.53182	0.00529289	peptidylglycine alpha-amidating monooxygenase	chr5:102090487-102366809	+	http://www.ncbi.nlm.nih.gov/gene/?term=5066
PLD3	80.4103	69.9812	70.7259	36.3986	36.9551	36.6334	73.7058	36.6624	-1.00748	0.00533521	phospholipase D family member 3	chr19:40854332-40884397	+	http://www.ncbi.nlm.nih.gov/gene/?term=23646
SPAG5	5.16337	5.20801	5.67238	26.6232	26.851	27.0319	5.34792	26.8354	2.32709	0.00536476	sperm associated antigen 5	chr17:26904583-26926056	-	http://www.ncbi.nlm.nih.gov/gene/?term=10615
ORC6	3.42526	3.19523	3.24427	21.6255	21.3734	23.1779	3.28825	22.0589	2.74597	0.00536086	origin recognition complex subunit 6	chr16:46723558-46732306	+	http://www.ncbi.nlm.nih.gov/gene/?term=23594
PIK3IP1	15.4623	15.1685	13.987	1.02538	1.23707	0.733252	14.8726	0	-3.89666	0.00536496	phosphoinositide-3-kinase interacting protein 1	chr22:31677579-31688520	-	http://www.ncbi.nlm.nih.gov/gene/?term=113791
PLVAP	22.8497	22.2059	21.2842	4.13963	3.5503	4.34781	22.1133	4.01258	-2.46231	0.00546385	plasmalemma vesicle associated protein	chr19:17462257-17488158	-	http://www.ncbi.nlm.nih.gov/gene/?term=83483
BACE2	39.044	42.2268	39.7498	14.5882	14.1064	13.4947	40.3402	14.0631	-1.52031	0.00548432	beta-site APP-cleaving enzyme 2	chr21:42539728-42654461	+	http://www.ncbi.nlm.nih.gov/gene/?term=25825
SMURF2	28.0828	30.0559	29.6117	69.1501	66.3362	71.0355	29.2501	68.8406	1.23482	0.00555818	SMAD specific E3 ubiquitin protein ligase 2	chr17:62540735-62658386	-	http://www.ncbi.nlm.nih.gov/gene/?term=64750
SNHG17	10.766	10.0733	9.7234	37.0603	34.7896	37.5325	10.1875	36.4608	1.83954	0.00580815	small nucleolar RNA host gene 17	chr20:37049239-37064018	-	http://www.ncbi.nlm.nih.gov/gene/?term=388796
PLD1	25.7952	29.359	29.3775	7.53769	7.23631	6.62714	28.1772	7.13371	-1.98181	0.00588056	phospholipase D1	chr3:171318195-171528284	-	http://www.ncbi.nlm.nih.gov/gene/?term=5337
CSGALNACT1	20.6484	21.3786	21.7042	4.12089	3.73593	3.20978	21.2437	3.68887	-2.52579	0.00594172	chondroitin sulfate N-acetylgalactosaminyltransferase 1	chr8:19261672-19540261	-	http://www.ncbi.nlm.nih.gov/gene/?term=55790
FABP4	12.8654	14.2479	12.1044	0.390447	0.507582	0.252103	13.0725	0	-5.09163	0.00601349	fatty acid binding protein 4	chr8:82390732-82395473	-	http://www.ncbi.nlm.nih.gov/gene/?term=2167
KLHL21	9.07863	8.4172	8.41674	32.4066	33.1904	34.4945	8.63752	33.3639	1.9496	0.00604174	kelch like family member 21	chr1:6650784-6662958	-	http://www.ncbi.nlm.nih.gov/gene/?term=9903
GDF3	15.2686	11.9669	15.5419	1.21135	0.560088	0.841012	14.2591	0	-4.03338	0.00619977	growth differentiation factor 3	chr12:7842378-7848389	-	http://www.ncbi.nlm.nih.gov/gene/?term=9573
ZNF521	32.1578	32.2865	34.2779	10.2614	10.2055	9.01685	32.9074	9.82794	-1.74345	0.00620472	zinc finger protein 521	chr18:22641888-22932214	-	http://www.ncbi.nlm.nih.gov/gene/?term=25925
GDPD5	35.5495	34.8235	34.1364	11.2312	11.2158	10.3945	34.8365	10.9472	-1.67004	0.00619687	glycerophosphodiester phosphodiesterase domain containing 5	chr11:75145685-75236599	-	http://www.ncbi.nlm.nih.gov/gene/?term=81544
EMP3	35.7323	30.2179	31.3897	75.1733	71.6758	73.0495	32.4466	73.2995	1.17573	0.0064016	epithelial membrane protein 3	chr19:48828629-48833810	+	http://www.ncbi.nlm.nih.gov/gene/?term=2014
SULT1B1	1.49615	1.82706	1.83969	17.572	15.9598	19.1519	1.72097	17.5612	3.3511	0.00650371	sulfotransferase family 1B member 1	chr4:70592686-70626430	-	http://www.ncbi.nlm.nih.gov/gene/?term=27284
AP1M1	27.8817	24.6757	25.2557	64.5083	61.8127	62.8735	25.9377	63.0648	1.28179	0.00654349	adaptor related protein complex 1 mu 1 subunit	chr19:16308665-16346156	+	http://www.ncbi.nlm.nih.gov/gene/?term=8907
SLC30A3	16.2646	16.5355	12.8667	1.1645	1.46665	1.20574	15.2222	1.27897	-3.57313	0.00674749	solute carrier family 30 member 3	chr2:27477440-27498685	-	http://www.ncbi.nlm.nih.gov/gene/?term=7781
EXOSC8	9.23495	9.51799	9.47737	34.4006	34.1688	35.1979	9.4101	34.5891	1.87804	0.0067461	exosome component 8	chr13:37574678-37583751	+	http://www.ncbi.nlm.nih.gov/gene/?term=11340
TAF1D	21.6962	27.778	30.216	60.3639	64.1173	67.2003	26.5634	63.8938	1.26624	0.00688036	TATA-box binding protein associated factor, RNA polymerase I subunit D	chr11:93469095-93474703	-	http://www.ncbi.nlm.nih.gov/gene/?term=79101
FAM196B	1.29834	1.53053	1.48416	15.4916	16.3077	18.0001	1.43768	16.5998	3.52936	0.00706044	family with sequence similarity 196 member B	chr5:169288310-169407761	-	http://www.ncbi.nlm.nih.gov/gene/?term=100131897
IDUA	21.2877	20.3961	20.2753	3.63631	3.62895	3.51627	20.653	3.59384	-2.52275	0.00720277	iduronidase, alpha-L-	chr4:980785-998345	+	http://www.ncbi.nlm.nih.gov/gene/?term=3425
FAM89B	62.5741	53.6519	51.6277	24.2927	22.879	27.2289	55.9512	24.8002	-1.17382	0.0072467	family with sequence similarity 89 member B	chr11:65339820-65341669	+	http://www.ncbi.nlm.nih.gov/gene/?term=23625
SNORD139	6.34603	10.0348	9.61936	28.2577	37.7762	32.6496	8.66673	32.8945	1.92429	0.0074682	small nucleolar RNA, C/D box 139	chr22:39712847-39712901	-	http://www.ncbi.nlm.nih.gov/gene/?term=116936
F2RL1	29.0327	28.6626	28.411	8.49425	7.85426	6.91157	28.7021	7.75336	-1.88826	0.00774557	F2R like trypsin receptor 1	chr5:76114802-76131140	+	http://www.ncbi.nlm.nih.gov/gene/?term=2150
MFGE8	25.4633	22.3143	23.0426	4.98788	5.41485	4.84252	23.6067	5.08175	-2.2158	0.00775082	milk fat globule-EGF factor 8 protein	chr15:89441914-89456700	-	http://www.ncbi.nlm.nih.gov/gene/?term=4240
CYP27A1	18.1814	17.5226	17.082	2.5542	2.35444	2.06533	17.5953	2.32465	-2.9201	0.00783806	cytochrome P450 family 27 subfamily A member 1	chr2:219646472-219680016	+	http://www.ncbi.nlm.nih.gov/gene/?term=1593
MANSC1	49.325	52.4522	51.6413	22.2355	22.5704	20.5253	51.1395	21.7771	-1.23163	0.00823904	MANSC domain containing 1	chr12:12482218-12503169	-	http://www.ncbi.nlm.nih.gov/gene/?term=54682
GBP2	28.6379	26.4895	27.3632	7.39809	7.3427	6.77286	27.4969	7.17122	-1.93898	0.00822888	guanylate binding protein 2	chr1:89571815-89591842	-	http://www.ncbi.nlm.nih.gov/gene/?term=2634
DDAH2	40.7993	37.7302	37.2382	13.8248	12.9471	14.1688	38.5893	13.6469	-1.49963	0.00828721	dimethylarginine dimethylaminohydrolase 2	chr6:31694814-31698042	-	http://www.ncbi.nlm.nih.gov/gene/?term=23564
FAM78A	32.4409	29.7598	30.5451	9.25222	9.61801	8.54316	30.9152	9.1378	-1.7584	0.00869427	family with sequence similarity 78 member A	chr9:134133465-134151906	-	http://www.ncbi.nlm.nih.gov/gene/?term=286336
SLC20A1	28.8363	30.5384	31.3257	67.7289	68.6442	70.056	30.2335	68.8097	1.18646	0.00873283	solute carrier family 20 member 1	chr2:113403434-113421402	+	http://www.ncbi.nlm.nih.gov/gene/?term=6574
TMEM255B	44.8373	39.3281	39.7608	16.1534	14.5032	15.7439	41.3087	15.4669	-1.41727	0.00891251	transmembrane protein 255B	chr13:114462216-114514899	+	http://www.ncbi.nlm.nih.gov/gene/?term=348013
AHSA1	40.1075	37.4661	39.9397	83.3194	82.4723	80.8833	39.1711	82.225	1.06979	0.00890473	activator of HSP90 ATPase activity 1	chr14:77924220-77935815	+	http://www.ncbi.nlm.nih.gov/gene/?term=10598
BUB1B	3.48741	3.65287	3.50051	21.5055	21.7154	21.6607	3.54693	21.6272	2.6082	0.00890149	BUB1 mitotic checkpoint serine/threonine kinase B	chr15:40453210-40513337	+	http://www.ncbi.nlm.nih.gov/gene/?term=701
SHC2	15.7986	15.299	14.6739	1.3316	1.58088	1.57416	15.2572	1.49555	-3.35074	0.0090984	SHC adaptor protein 2	chr19:416583-460996	-	http://www.ncbi.nlm.nih.gov/gene/?term=25759
ZFP36L2	48.2797	51.4252	50.4923	20.7099	22.0434	21.3808	50.0657	21.378	-1.2277	0.00975836	ZFP36 ring finger protein like 2	chr2:43449541-43453745	-	http://www.ncbi.nlm.nih.gov/gene/?term=678
GTPBP4	20.1148	20.144	20.4471	52.5435	52.5761	52.6826	20.2353	52.6008	1.37821	0.00975038	GTP binding protein 4	chr10:1034349-1063708	+	http://www.ncbi.nlm.nih.gov/gene/?term=23560
THBD	6.79538	6.41982	6.70561	27.534	26.5927	30.5034	6.64027	28.21	2.08689	0.00977522	thrombomodulin	chr20:23026270-23030301	-	http://www.ncbi.nlm.nih.gov/gene/?term=7056
CHAF1A	5.26674	4.58414	4.60593	24.6203	23.95	24.3987	4.81894	24.323	2.33553	0.00984901	chromatin assembly factor 1 subunit A	chr19:4402660-4443394	+	http://www.ncbi.nlm.nih.gov/gene/?term=10036
SRSF1	32.2525	34.1241	34.0981	72.2808	74.4872	73.057	33.4916	73.275	1.12952	0.0100839	serine and arginine rich splicing factor 1	chr17:56078280-56084707	-	http://www.ncbi.nlm.nih.gov/gene/?term=6426
TARS	33.5753	36.4339	38.2044	76.0629	76.6418	78.6839	36.0712	77.1295	1.09643	0.0101399	threonyl-tRNA synthetase	chr5:33440802-33468196	+	http://www.ncbi.nlm.nih.gov/gene/?term=6897
IFNGR1	37.2172	41.3675	42.3992	15.5109	15.5341	14.3333	40.328	15.1261	-1.41474	0.0105395	interferon gamma receptor 1	chr6:137518621-137540567	-	http://www.ncbi.nlm.nih.gov/gene/?term=3459
SLC40A1	14.1543	16.3847	16.77	2.17967	1.57015	1.68443	15.7697	1.81142	-3.12196	0.0107375	solute carrier family 40 member 1	chr2:190425316-190445537	-	http://www.ncbi.nlm.nih.gov/gene/?term=30061
RPL22L1	10.4595	10.6667	11.7191	35.3789	36.3783	37.0749	10.9484	36.2774	1.72835	0.0108377	ribosomal protein L22 like 1	chr3:170582664-170588045	-	http://www.ncbi.nlm.nih.gov/gene/?term=200916
C16orf74	2.00816	1.74137	2.09253	16.2868	17.5804	17.664	1.94736	17.1771	3.1409	0.0110118	chromosome 16 open reading frame 74	chr16:85741123-85784689	-	http://www.ncbi.nlm.nih.gov/gene/?term=404550
SMAGP	3.72476	3.34088	3.72529	20.6906	20.9284	22.28	3.59698	21.2997	2.56597	0.0110324	small cell adhesion glycoprotein	chr12:51639133-51664202	-	http://www.ncbi.nlm.nih.gov/gene/?term=57228
STX1A	3.87813	3.67942	3.70882	20.032	22.026	22.7749	3.75546	21.611	2.5247	0.0113748	syntaxin 1A	chr7:73113535-73134017	-	http://www.ncbi.nlm.nih.gov/gene/?term=6804
BTG2	39.3819	40.2878	38.6466	15.6358	14.4234	14.1192	39.4387	14.7261	-1.42123	0.0116092	BTG anti-proliferation factor 2	chr1:203274664-203278730	+	http://www.ncbi.nlm.nih.gov/gene/?term=7832
CITED2	20.8012	20.448	20.8031	52.6417	51.869	53.7636	20.6841	52.7581	1.35087	0.0116958	Cbp/p300 interacting transactivator with Glu/Asp rich carboxy-terminal domain 2	chr6:139693392-139695787	-	http://www.ncbi.nlm.nih.gov/gene/?term=10370
UBA7	44.3006	40.8979	42.1756	17.609	17.1005	15.4211	42.458	16.7102	-1.34531	0.0118784	ubiquitin like modifier activating enzyme 7	chr3:49842638-49851391	-	http://www.ncbi.nlm.nih.gov/gene/?term=7318
PALD1	35.5219	34.0441	34.5067	12.1239	12.2636	11.1742	34.6909	11.8539	-1.5492	0.0122039	phosphatase domain containing, paladin 1	chr10:72238564-72328206	+	http://www.ncbi.nlm.nih.gov/gene/?term=27143
MCFD2	38.6863	41.3857	40.6829	81.7951	83.4815	82.5336	40.2516	82.6034	1.03715	0.0121882	multiple coagulation factor deficiency 2	chr2:47129009-47168994	-	http://www.ncbi.nlm.nih.gov/gene/?term=90411
BUB3	29.4157	30.8571	31.2993	67.3684	68.4518	68.4016	30.524	68.0739	1.15716	0.0121839	BUB3, mitotic checkpoint protein	chr10:124913760-124924886	+	http://www.ncbi.nlm.nih.gov/gene/?term=9184
EPRS	25.376	28.2321	29.1316	63.8469	62.3628	64.3195	27.5799	63.5097	1.20336	0.012323	glutamyl-prolyl-tRNA synthetase	chr1:220141942-220220000	-	http://www.ncbi.nlm.nih.gov/gene/?term=2058
EHD1	44.6295	40.2644	41.3596	83.6094	84.2243	87.5968	42.0845	85.1435	1.01661	0.0126242	EH domain containing 1	chr11:64620199-64647185	-	http://www.ncbi.nlm.nih.gov/gene/?term=10938
LAMC2	5.90695	6.5124	6.27291	26.7018	26.4252	27.1347	6.23075	26.7539	2.10227	0.0126966	laminin subunit gamma 2	chr1:183155174-183214262	+	http://www.ncbi.nlm.nih.gov/gene/?term=3918
PHF5A	13.8192	10.8828	12.0768	40.5383	35.8993	38.2189	12.2596	38.2189	1.64037	0.0126967	PHD finger protein 5A	chr22:41855721-41864708	-	http://www.ncbi.nlm.nih.gov/gene/?term=84844
PCDH10	26.5787	25.9989	25.1577	7.08612	6.74789	6.76269	25.9118	6.86557	-1.91616	0.0130528	protocadherin 10	chr4:134070445-134115765	+	http://www.ncbi.nlm.nih.gov/gene/?term=57575
GAS6	21.9378	21.7645	19.3663	4.89823	4.10446	3.99329	21.0229	4.33199	-2.27886	0.0130373	growth arrest specific 6	chr13:114523522-114567076	-	http://www.ncbi.nlm.nih.gov/gene/?term=2621
EMG1	11.5282	11.5731	10.7273	34.9057	37.0601	37.127	11.2762	36.3643	1.68924	0.0130858	EMG1, N1-specific pseudouridine methyltransferase	chr12:7079944-7105520	+	http://www.ncbi.nlm.nih.gov/gene/?term=10436
SERPIND1	0.576219	0.563261	0.550348	13.2071	11.9549	13.2693	0	12.8104	4.50733	0.0131045	serpin family D member 1	chr22:21128383-21142008	+	http://www.ncbi.nlm.nih.gov/gene/?term=3053
KIF2C	4.80183	4.85316	4.47884	23.175	23.7588	23.3877	4.71127	23.4405	2.31481	0.0130789	kinesin family member 2C	chr1:45205490-45233439	+	http://www.ncbi.nlm.nih.gov/gene/?term=11004
ARRB1	37.3068	35.6472	36.1865	13.5606	13.1061	12.4023	36.3801	13.023	-1.48209	0.0130712	arrestin beta 1	chr11:74971166-75062875	-	http://www.ncbi.nlm.nih.gov/gene/?term=408
PIK3C2B	23.0618	22.2308	23.2638	5.60524	5.3665	4.8376	22.8522	5.26978	-2.11652	0.0131518	phosphatidylinositol-4-phosphate 3-kinase catalytic subunit type 2 beta	chr1:204391758-204459474	-	http://www.ncbi.nlm.nih.gov/gene/?term=5287
SNORD25	4.92001	8.5121	8.16878	29.7893	28.5685	27.3274	7.2003	28.5618	1.98796	0.0133759	small nucleolar RNA, C/D box 25	chr11:62623037-62623103	-	http://www.ncbi.nlm.nih.gov/gene/?term=9303
BRIX1	13.2368	14.235	17.1544	41.0728	41.15	45.6103	14.8754	42.611	1.5183	0.0133931	BRX1, biogenesis of ribosomes	chr5:34915820-34925787	+	http://www.ncbi.nlm.nih.gov/gene/?term=55299
RSL1D1	18.7452	19.0382	19.6571	49.56	49.5379	50.1904	19.1468	49.7628	1.37796	0.013437	ribosomal L1 domain containing 1	chr16:11928053-11945442	-	http://www.ncbi.nlm.nih.gov/gene/?term=26156
HID1	21.1255	19.9715	18.7568	3.98958	4.05812	3.55054	19.9512	3.86608	-2.36754	0.0135701	HID1 domain containing	chr17:72946839-72968900	-	http://www.ncbi.nlm.nih.gov/gene/?term=283987
ECI2	20.759	18.8532	21.839	52.3553	51.981	51.327	20.4837	51.8877	1.34092	0.0136754	enoyl-CoA delta isomerase 2	chr6:4115927-4135831	-	http://www.ncbi.nlm.nih.gov/gene/?term=10455
E2F7	1.86104	2.09896	1.96387	16.3968	16.6875	17.2617	1.97462	16.782	3.08727	0.0137366	E2F transcription factor 7	chr12:77415026-77459360	-	http://www.ncbi.nlm.nih.gov/gene/?term=144455
PTOV1	60.5894	57.8496	49.5442	27.2833	25.44	26.0542	55.9944	26.2591	-1.09246	0.0137933	prostate tumor overexpressed 1	chr19:50353992-50364001	+	http://www.ncbi.nlm.nih.gov/gene/?term=53635
MAN2B2	27.3044	25.1801	24.072	6.72762	7.00519	6.50782	25.5188	6.74687	-1.91927	0.0138794	mannosidase alpha class 2B member 2	chr4:6576901-6624130	+	http://www.ncbi.nlm.nih.gov/gene/?term=23324
IL1A	1.80547	2.17101	2.10312	15.9915	16.6778	18.0195	2.02653	16.8963	3.05962	0.0138741	interleukin 1 alpha	chr2:113531492-113542975	-	http://www.ncbi.nlm.nih.gov/gene/?term=3552
CEBPD	33.2787	34.956	32.6227	12.1227	11.1942	11.0754	33.6191	11.4641	-1.55216	0.0142094	CCAAT/enhancer binding protein delta	chr8:48649476-48650726	-	http://www.ncbi.nlm.nih.gov/gene/?term=1052
LINC01013	33.6143	35.9496	35.7225	13.0127	12.0331	12.1936	35.0955	12.4131	-1.49942	0.0146012	long intergenic non-protein coding RNA 1013	chr6:132455118-132490514	+	http://www.ncbi.nlm.nih.gov/gene/?term=100507254
POP7	22.345	18.4563	18.7917	50.5887	48.3069	53.0611	19.8643	50.6523	1.35045	0.0146657	POP7 homolog, ribonuclease P/MRP subunit	chr7:100303676-100305123	+	http://www.ncbi.nlm.nih.gov/gene/?term=10248
TEAD4	11.8802	10.7182	10.8989	36.6031	34.4532	36.3183	11.1658	35.7915	1.68054	0.0148013	TEA domain transcription factor 4	chr12:3068478-3149842	+	http://www.ncbi.nlm.nih.gov/gene/?term=7004
CFI	34.3834	37.1818	38.9241	13.5585	13.8886	13.2177	36.8298	13.5549	-1.44205	0.01513	complement factor I	chr4:110661848-110723381	-	http://www.ncbi.nlm.nih.gov/gene/?term=3426
SKA3	1.52787	1.77101	1.80624	15.3957	15.973	16.0974	1.70171	15.8221	3.21688	0.0153471	spindle and kinetochore associated complex subunit 3	chr13:21727734-21750741	-	http://www.ncbi.nlm.nih.gov/gene/?term=221150
DTYMK	24.7944	22.2659	20.7119	54.7449	53.9752	55.8964	22.5907	54.8722	1.28035	0.0153928	deoxythymidylate kinase	chr2:242615157-242626383	-	http://www.ncbi.nlm.nih.gov/gene/?term=1841
MAN1C1	15.4757	16.4746	15.0399	2.3089	1.95993	1.91946	15.6634	2.06276	-2.92475	0.0155338	mannosidase alpha class 1C member 1	chr1:25943959-26112698	+	http://www.ncbi.nlm.nih.gov/gene/?term=57134
ZNF358	44.0137	40.6658	41.8118	18.0937	17.1556	15.9195	42.1638	17.0562	-1.3057	0.0156105	zinc finger protein 358	chr19:7581004-7585911	+	http://www.ncbi.nlm.nih.gov/gene/?term=140467
RRS1	18.2427	16.758	15.1959	43.3734	44.9846	47.4287	16.7322	45.2622	1.43568	0.0157292	ribosome biogenesis regulator homolog	chr8:67341263-67342968	+	http://www.ncbi.nlm.nih.gov/gene/?term=23212
SF3A3	25.1902	27.2036	27.4419	62.072	61.3748	59.6928	26.6119	61.0465	1.19784	0.0159414	splicing factor 3a subunit 3	chr1:38422647-38455782	-	http://www.ncbi.nlm.nih.gov/gene/?term=10946
ASF1B	6.07148	4.21933	6.00743	23.6748	25.9809	23.799	5.43274	24.4849	2.17214	0.0161531	anti-silencing function 1B histone chaperone	chr19:14230321-14247440	-	http://www.ncbi.nlm.nih.gov/gene/?term=55723
WDR74	14.2358	13.1714	14.4966	38.975	39.0108	43.3013	13.9679	40.429	1.53327	0.0164997	WD repeat domain 74	chr11:62600377-62607628	-	http://www.ncbi.nlm.nih.gov/gene/?term=54663
SNRPA1	19.6049	22.4289	23.7537	54.4721	54.2614	51.9564	21.9291	53.5633	1.28839	0.0166165	small nuclear ribonucleoprotein polypeptide A'	chr15:101821715-101835487	-	http://www.ncbi.nlm.nih.gov/gene/?term=6627
MEOX2	17.6487	19.9179	18.6283	3.78116	3.57417	3.14829	18.7316	3.50121	-2.41955	0.0168458	mesenchyme homeobox 2	chr7:15650837-15726308	-	http://www.ncbi.nlm.nih.gov/gene/?term=4223
BOP1	20.2021	16.5171	15.8378	44.1832	48.5061	46.1847	17.519	46.2913	1.40182	0.0172118	block of proliferation 1	chr8:145316949-145331185	-	http://www.ncbi.nlm.nih.gov/gene/?term=23246
ZC3H15	27.1687	28.7078	27.9639	66.7038	60.1494	61.4779	27.9468	62.777	1.16755	0.0174672	zinc finger CCCH-type containing 15	chr2:187350885-187374088	+	http://www.ncbi.nlm.nih.gov/gene/?term=55854
TRO	14.1518	14.0249	13.2488	1.46128	1.65174	1.11667	13.8085	1.40989	-3.2919	0.0175804	trophinin	chrX:54946996-54957864	+	http://www.ncbi.nlm.nih.gov/gene/?term=7216
HCLS1	17.0596	15.7612	16.8382	44.7845	44.7204	44.2375	16.553	44.5808	1.42933	0.01782	hematopoietic cell-specific Lyn substrate 1	chr3:121350245-121379795	-	http://www.ncbi.nlm.nih.gov/gene/?term=3059
PBK	3.30994	3.79922	4.31907	20.2937	21.4199	20.4466	3.80941	20.72	2.44339	0.0178302	PDZ binding kinase	chr8:27667138-27695612	-	http://www.ncbi.nlm.nih.gov/gene/?term=55872
ACSM3	8.80239	12.4708	11.0688	0.242789	0.235649	0.184428	10.7807	0	-5.60855	0.0178461	acyl-CoA synthetase medium chain family member 3	chr16:20775312-20808479	+	http://www.ncbi.nlm.nih.gov/gene/?term=6296
NCAPD2	15.7473	15.8209	15.1157	42.8532	43.6771	42.185	15.5613	42.9051	1.46319	0.0178324	non-SMC condensin I complex subunit D2	chr12:6603298-6641132	+	http://www.ncbi.nlm.nih.gov/gene/?term=9918
WDR43	13.2236	13.5985	14.9318	39.8452	39.5813	40.7447	13.918	40.0571	1.52511	0.018146	WD repeat domain 43	chr2:29117509-29171086	+	http://www.ncbi.nlm.nih.gov/gene/?term=23160
ADM2	0.437636	0.561221	0.552014	11.511	11.6531	12.8589	0	12.0077	4.53777	0.0182673	adrenomedullin 2	chr22:50920153-50924866	+	http://www.ncbi.nlm.nih.gov/gene/?term=79924
PPP1CC	35.9781	41.5712	40.3743	76.847	79.4143	82.0243	39.3078	79.4285	1.01484	0.0186924	protein phosphatase 1 catalytic subunit gamma	chr12:111157613-111180783	-	http://www.ncbi.nlm.nih.gov/gene/?term=5501
DNAJA3	13.9096	14.0092	14.0508	39.2917	39.3629	41.5757	13.9899	40.0768	1.51838	0.0187945	DnaJ heat shock protein family (Hsp40) member A3	chr16:4475806-4506776	+	http://www.ncbi.nlm.nih.gov/gene/?term=9093
SHCBP1	2.07245	2.70187	2.34743	17.1782	16.9178	17.365	2.37392	17.1536	2.85317	0.0189929	SHC binding and spindle associated 1	chr16:46612503-46655314	-	http://www.ncbi.nlm.nih.gov/gene/?term=79801
PLXNB2	54.4744	50.9311	51.1109	25.0858	23.6448	24.1943	52.1721	24.3083	-1.10183	0.0189751	plexin B2	chr22:50713408-50746001	-	http://www.ncbi.nlm.nih.gov/gene/?term=23654
NXN	46.1188	42.6653	44.1681	17.8222	19.1904	19.6923	44.3174	18.9016	-1.22936	0.0191339	nucleoredoxin	chr17:702553-882998	-	http://www.ncbi.nlm.nih.gov/gene/?term=64359
CPQ	21.281	22.5598	20.3965	5.03634	4.92724	5.02231	21.4124	4.9953	-2.09981	0.0198389	carboxypeptidase Q	chr8:97657455-98155731	+	http://www.ncbi.nlm.nih.gov/gene/?term=10404
SNHG5	20.4233	24.348	21.4821	55.5327	49.8215	54.2045	22.0845	53.1862	1.26802	0.0199323	small nucleolar RNA host gene 5	chr6:86386725-86388451	-	http://www.ncbi.nlm.nih.gov/gene/?term=387066
TP53INP2	20.1288	19.5833	18.9208	4.15318	4.17655	3.90388	19.5443	4.07787	-2.26086	0.0202699	tumor protein p53 inducible nuclear protein 2	chr20:33292112-33301243	+	http://www.ncbi.nlm.nih.gov/gene/?term=58476
CXCL3	22.6196	22.413	21.439	5.58969	5.50501	5.19497	22.1572	5.42989	-2.02878	0.02066	C-X-C motif chemokine ligand 3	chr4:74902306-74904490	-	http://www.ncbi.nlm.nih.gov/gene/?term=2921
NAT10	11.5163	11.4316	11.4762	34.9177	35.1648	36.0468	11.4747	35.3765	1.62433	0.0208913	N-acetyltransferase 10	chr11:34127111-34168458	+	http://www.ncbi.nlm.nih.gov/gene/?term=55226
PCK2	4.07455	3.79922	4.04253	20.7542	20.2364	21.1772	3.9721	20.7226	2.38323	0.0209722	phosphoenolpyruvate carboxykinase 2, mitochondrial	chr14:24563340-24573341	+	http://www.ncbi.nlm.nih.gov/gene/?term=5106
PRSS3	1.30847	1.22647	1.66121	14.5508	13.0878	15.4153	1.39872	14.3513	3.359	0.0210211	protease, serine 3	chr9:33750464-33799229	+	http://www.ncbi.nlm.nih.gov/gene/?term=5646
TNFSF15	22.6439	23.9366	26.3339	6.91872	6.57534	6.34203	24.3048	6.61203	-1.87808	0.0210243	TNF superfamily member 15	chr9:117546915-117568408	-	http://www.ncbi.nlm.nih.gov/gene/?term=9966
SDHB	27.2108	26.758	27.2942	62.4734	57.5217	62.206	27.0877	60.7337	1.16486	0.0212446	succinate dehydrogenase complex iron sulfur subunit B	chr1:17345217-17380665	-	http://www.ncbi.nlm.nih.gov/gene/?term=6390
CEBPB	9.08821	9.23346	8.88814	27.9155	29.2349	35.6947	9.06994	30.9484	1.7707	0.0212881	CCAAT/enhancer binding protein beta	chr20:48807120-48809227	+	http://www.ncbi.nlm.nih.gov/gene/?term=1051
IL3RA	13.7889	12.8995	13.5013	1.569	1.09065	1.51858	13.3966	1.39274	-3.26586	0.0213116	interleukin 3 receptor subunit alpha	chrY:1405509-1451582	+	http://www.ncbi.nlm.nih.gov/gene/?term=3563
MEGF6	18.7546	19.1563	17.8659	3.72102	3.64406	3.66587	18.5923	3.67698	-2.33811	0.021482	multiple EGF like domains 6	chr1:3404506-3528059	-	http://www.ncbi.nlm.nih.gov/gene/?term=1953
ARHGEF17	22.9	21.437	21.6177	5.3625	5.59704	5.23897	21.9849	5.3995	-2.02561	0.0216613	Rho guanine nucleotide exchange factor 17	chr11:73019663-73080425	+	http://www.ncbi.nlm.nih.gov/gene/?term=9828
TOMM34	18.8134	16.7451	15.8485	45.9254	42.5801	46.0708	17.1357	44.8587	1.38839	0.0221314	translocase of outer mitochondrial membrane 34	chr20:43570771-43589114	-	http://www.ncbi.nlm.nih.gov/gene/?term=10953
PCMTD1	16.8488	23.2455	21.9181	4.63165	4.78804	4.80797	20.6708	4.74255	-2.12386	0.0221853	protein-L-isoaspartate (D-aspartate) O-methyltransferase domain containing 1	chr8:52730135-52811746	-	http://www.ncbi.nlm.nih.gov/gene/?term=115294
PKMYT1	2.35328	1.91963	2.2059	16.5209	15.9861	16.2807	2.1596	16.2626	2.91272	0.0224539	protein kinase, membrane associated tyrosine/threonine 1	chr16:3022792-3030540	-	http://www.ncbi.nlm.nih.gov/gene/?term=9088
VARS	30.1833	27.5357	26.8046	60.1431	62.2349	64.0125	28.1745	62.1302	1.1409	0.0228604	valyl-tRNA synthetase	chr6:31745295-31763712	-	http://www.ncbi.nlm.nih.gov/gene/?term=7407
CYCS	11.9012	13.6799	14.2773	37.83	37.7622	39.165	13.2861	38.2524	1.52563	0.0231684	cytochrome c, somatic	chr7:25158270-25164980	-	http://www.ncbi.nlm.nih.gov/gene/?term=54205
ATAD3A	14.5136	13.6651	13.8631	37.586	39.3579	41.4885	14.0139	39.4774	1.49417	0.0233411	ATPase family, AAA domain containing 3A	chr1:1447523-1470067	+	http://www.ncbi.nlm.nih.gov/gene/?term=55210
KNSTRN	6.86732	6.66929	6.81107	27.0543	26.1772	25.6414	6.78256	26.291	1.95467	0.023934	kinetochore localized astrin/SPAG5 binding protein	chr15:40674922-40686489	+	http://www.ncbi.nlm.nih.gov/gene/?term=90417
SBDSP1	5.042	5.46996	4.55075	22.4901	22.1986	23.4278	5.0209	22.7055	2.17702	0.0239267	SBDS, ribosome maturation factor pseudogene 1	chr7:72299952-72307978	+	http://www.ncbi.nlm.nih.gov/gene/?term=155370
KIT	13.3367	14.4092	14.0387	2.02916	1.85533	1.19386	13.9282	1.69278	-3.04054	0.0241859	KIT proto-oncogene receptor tyrosine kinase	chr4:55524095-55606881	+	http://www.ncbi.nlm.nih.gov/gene/?term=3815
ABI3	11.5939	10.2497	10.2593	33.053	33.4952	34.1752	10.701	33.5745	1.64962	0.0243717	ABI family member 3	chr17:47287589-47300587	+	http://www.ncbi.nlm.nih.gov/gene/?term=51225
CDC25A	3.03993	2.50193	3.08655	17.5119	17.4369	18.6693	2.87613	17.8727	2.63555	0.024359	cell division cycle 25A	chr3:48198668-48229801	-	http://www.ncbi.nlm.nih.gov/gene/?term=993
TAGLN	10.7228	9.5353	9.86585	31.7107	31.217	34.1136	10.0413	32.3471	1.68769	0.0247134	transgelin	chr11:117070040-117075508	+	http://www.ncbi.nlm.nih.gov/gene/?term=6876
ARHGAP11A	2.82085	3.4414	3.30222	18.0306	19.2141	18.4916	3.18816	18.5788	2.54286	0.0247261	Rho GTPase activating protein 11A	chr15:32907345-32932138	+	http://www.ncbi.nlm.nih.gov/gene/?term=9824
MRC2	17.4134	16.4782	16.9649	3.05516	2.93504	3.10559	16.9521	3.03193	-2.48316	0.0247041	mannose receptor C type 2	chr17:60704762-60770962	+	http://www.ncbi.nlm.nih.gov/gene/?term=9902
NPM3	15.4771	14.9568	14.7904	42.1958	40.0133	41.0319	15.0748	41.0803	1.44631	0.024845	nucleophosmin/nucleoplasmin 3	chr10:103541082-103543170	-	http://www.ncbi.nlm.nih.gov/gene/?term=10360
AMD1	9.15684	10.3601	11.6801	33.7004	33.1851	31.9316	10.399	32.939	1.66335	0.0251751	adenosylmethionine decarboxylase 1	chr6:111135824-111216916	+	http://www.ncbi.nlm.nih.gov/gene/?term=262
MT1X	4.2237	3.50638	3.29649	19.8422	20.1258	18.8253	3.67553	19.5978	2.41467	0.0259594	metallothionein 1X	chr16:56716382-56718108	+	http://www.ncbi.nlm.nih.gov/gene/?term=4501
AFAP1L2	10.0009	9.99737	10.445	0.137741	0.110193	0.139757	10.1477	0	-6.29507	0.0260146	actin filament associated protein 1 like 2	chr10:116054583-116164537	-	http://www.ncbi.nlm.nih.gov/gene/?term=84632
GMNN	8.03306	7.47256	7.70554	28.6265	28.2052	26.8677	7.73705	27.8998	1.8504	0.0263417	geminin, DNA replication inhibitor	chr6:24775159-24786327	+	http://www.ncbi.nlm.nih.gov/gene/?term=51053
FSTL3	2.9113	2.43243	3.01517	17.0959	17.0308	18.3414	2.7863	17.4894	2.65006	0.0264232	follistatin like 3	chr19:676389-683392	+	http://www.ncbi.nlm.nih.gov/gene/?term=10272
CDCA4	7.72306	8.24233	7.38521	27.8109	27.6375	28.4209	7.78353	27.9564	1.84468	0.0266668	cell division cycle associated 4	chr14:105475910-105487425	-	http://www.ncbi.nlm.nih.gov/gene/?term=55038
TRBJ2-7	0	0.782856	0	9.74621	10.4424	11.6119	0	10.6002	5.34416	0.0267893	T cell receptor beta joining 2-7	chr7:142495140-142495186	+	http://www.ncbi.nlm.nih.gov/gene/?term=28622
ANKRD11	19.991	18.7792	18.2919	46.0899	45.9891	49.8592	19.0207	47.3127	1.31466	0.0268868	ankyrin repeat domain 11	chr16:89334029-89556969	-	http://www.ncbi.nlm.nih.gov/gene/?term=29123
TSPAN9	33.3442	32.6548	31.1663	12.2312	11.6222	11.4063	32.3885	11.7533	-1.46242	0.027094	tetraspanin 9	chr12:3186521-3395730	+	http://www.ncbi.nlm.nih.gov/gene/?term=10867
BCCIP	9.73269	9.63762	10.8391	33.0444	31.2645	32.1204	10.0698	32.1431	1.67447	0.0271245	BRCA2 and CDKN1A interacting protein	chr10:127512104-127542264	+	http://www.ncbi.nlm.nih.gov/gene/?term=56647
OGFR	25.0294	22.0991	23.2727	53.7964	53.0806	56.0197	23.4671	54.2989	1.21028	0.0270991	opioid growth factor receptor	chr20:61436152-61445352	+	http://www.ncbi.nlm.nih.gov/gene/?term=11054
CDC45	2.62845	2.76888	2.78099	17.2041	17.1568	17.4778	2.72611	17.2796	2.66416	0.0271716	cell division cycle 45	chr22:19467349-19508135	+	http://www.ncbi.nlm.nih.gov/gene/?term=8318
RRP9	14.6472	11.0708	12.6621	35.8011	37.2697	37.7143	12.7934	36.9283	1.52933	0.0272057	ribosomal RNA processing 9, U3 small nucleolar RNA binding protein	chr3:51967442-51975957	-	http://www.ncbi.nlm.nih.gov/gene/?term=9136
PRR11	4.21184	4.52467	4.40237	20.8155	21.7001	20.4827	4.37963	20.9994	2.26147	0.027641	proline rich 11	chr17:57232860-57284070	+	http://www.ncbi.nlm.nih.gov/gene/?term=55771
NCAPG	4.30813	4.59057	4.6559	21.4779	21.9427	20.3943	4.5182	21.2716	2.23511	0.0279783	non-SMC condensin I complex subunit G	chr4:17812436-17846488	+	http://www.ncbi.nlm.nih.gov/gene/?term=64151
PUM3	15.2018	16.4928	16.4702	43.0713	41.4958	42.2936	16.0549	42.2869	1.39719	0.0285536	pumilio RNA binding family member 3	chr9:2804152-2844130	-	http://www.ncbi.nlm.nih.gov/gene/?term=9933
NDC80	3.97276	4.01484	4.12413	20.0504	21.0297	19.4694	4.03724	20.1832	2.32171	0.0285408	NDC80, kinetochore complex component	chr18:2571510-2616634	+	http://www.ncbi.nlm.nih.gov/gene/?term=10403
SNORA40	25.956	25.3503	23.2714	55.2623	54.7472	58.7763	24.8592	56.262	1.17838	0.0285277	small nucleolar RNA, H/ACA box 40	chr11:93468276-93468402	-	http://www.ncbi.nlm.nih.gov/gene/?term=677822
SLC7A11	10.1917	12.0779	12.2872	33.8776	33.5114	36.287	11.5189	34.5586	1.58504	0.0286858	solute carrier family 7 member 11	chr4:139085248-139163503	-	http://www.ncbi.nlm.nih.gov/gene/?term=23657
HJURP	2.96727	3.35175	3.06063	17.7089	18.6478	17.9254	3.12655	18.094	2.53287	0.0289243	Holliday junction recognition protein	chr2:234745347-234763212	-	http://www.ncbi.nlm.nih.gov/gene/?term=55355
PAK1IP1	11.8002	10.876	10.7853	34.009	33.4845	34.0931	11.1538	33.8622	1.60213	0.0292644	PAK1 interacting protein 1	chr6:10695188-10709972	+	http://www.ncbi.nlm.nih.gov/gene/?term=55003
ATAD3B	9.15435	9.44135	9.38696	29.3578	30.1122	32.0164	9.32755	30.4955	1.70903	0.0302663	ATPase family, AAA domain containing 3B	chr1:1407135-1431584	+	http://www.ncbi.nlm.nih.gov/gene/?term=83858
SRXN1	13.6266	13.3239	14.2811	37.0792	38.577	39.0146	13.7439	38.2236	1.47567	0.0304619	sulfiredoxin 1	chr20:627259-634014	-	http://www.ncbi.nlm.nih.gov/gene/?term=140809
SNORD28	4.9123	2.94354	4.37847	23.7761	17.8867	18.5441	4.0781	20.069	2.299	0.0313059	small nucleolar RNA, C/D box 28	chr11:62622093-62622167	-	http://www.ncbi.nlm.nih.gov/gene/?term=9300
SESN2	8.36524	8.5728	8.67192	28.5321	27.8366	30.4298	8.53665	28.9329	1.76097	0.0315383	sestrin 2	chr1:28585963-28609002	+	http://www.ncbi.nlm.nih.gov/gene/?term=83667
FAM212A	20.1178	16.5397	17.6647	3.7124	4.26298	3.52104	18.1074	3.83214	-2.24036	0.0317669	family with sequence similarity 212 member A	chr3:49840687-49842463	+	http://www.ncbi.nlm.nih.gov/gene/?term=389119
BOLA3	13.5805	12.7186	14.8847	35.4657	39.1276	39.5004	13.7279	38.0313	1.47007	0.032236	bolA family member 3	chr2:74362528-74375039	-	http://www.ncbi.nlm.nih.gov/gene/?term=388962
TUBG1	19.5298	16.002	17.1963	44.9117	43.4779	44.7213	17.576	44.3703	1.33598	0.0324551	tubulin gamma 1	chr17:40761358-40767256	+	http://www.ncbi.nlm.nih.gov/gene/?term=7283
TNFAIP2	29.4598	31.057	28.7135	10.5094	10.576	10.2089	29.7434	10.4314	-1.51163	0.0330187	TNF alpha induced protein 2	chr14:103592664-103603776	+	http://www.ncbi.nlm.nih.gov/gene/?term=7127
KIF23	4.70313	4.94642	5.70389	22.0327	21.9536	22.367	5.11781	22.1178	2.11161	0.033642	kinesin family member 23	chr15:69706585-69740766	+	http://www.ncbi.nlm.nih.gov/gene/?term=9493
NUSAP1	6.52676	7.18192	8.10332	27.0862	26.5996	25.4177	7.27067	26.3679	1.85862	0.0339416	nucleolar and spindle associated protein 1	chr15:41624892-41673248	+	http://www.ncbi.nlm.nih.gov/gene/?term=51203
ABCE1	22.0075	27.3369	27.3959	55.2462	58.1603	56.7194	25.5801	56.7086	1.14855	0.0344818	ATP binding cassette subfamily E member 1	chr4:146019156-146050676	+	http://www.ncbi.nlm.nih.gov/gene/?term=6059
SULT1C4	11.6583	14.7605	15.3424	1.8911	2.08693	1.92067	13.9204	1.96624	-2.82369	0.0344863	sulfotransferase family 1C member 4	chr2:108994367-109005426	+	http://www.ncbi.nlm.nih.gov/gene/?term=27233
MRPL3	24.1833	24.8424	25.0177	53.2525	57.1943	55.3805	24.6811	55.2758	1.16324	0.0350233	mitochondrial ribosomal protein L3	chr3:131181045-131221860	-	http://www.ncbi.nlm.nih.gov/gene/?term=11222
TEAD2	40.6629	36.5651	36.6752	16.6056	15.9243	14.9746	37.9678	15.8348	-1.26168	0.0350947	TEA domain transcription factor 2	chr19:49843852-49865714	-	http://www.ncbi.nlm.nih.gov/gene/?term=8463
NUF2	2.90518	3.69977	3.49463	18.1939	18.1282	18.3221	3.36653	18.2147	2.43577	0.0355384	NUF2, NDC80 kinetochore complex component	chr1:163291723-163325553	+	http://www.ncbi.nlm.nih.gov/gene/?term=83540
PARP2	5.0763	6.26886	5.93618	23.6943	21.9951	24.164	5.76045	23.2844	2.01511	0.0357043	poly(ADP-ribose) polymerase 2	chr14:20811773-20826063	+	http://www.ncbi.nlm.nih.gov/gene/?term=10038
ASAH1	19.5355	21.9523	21.3069	5.44084	5.55775	5.26612	20.9316	5.42157	-1.9489	0.0357195	N-acylsphingosine amidohydrolase 1	chr8:17913808-17942507	-	http://www.ncbi.nlm.nih.gov/gene/?term=427
SEL1L3	35.9669	38.5202	38.241	15.5992	15.644	15.6128	37.576	15.6187	-1.26654	0.0359013	SEL1L family member 3	chr4:25749049-25865217	-	http://www.ncbi.nlm.nih.gov/gene/?term=23231
ALKBH7	25.6697	25.3496	20.9164	7.65748	7.54688	6.17702	23.9786	7.12713	-1.75035	0.0360158	alkB homolog 7	chr19:6372444-6375261	+	http://www.ncbi.nlm.nih.gov/gene/?term=84266
MPZL2	18.0343	20.4226	21.0191	46.775	48.4276	47.492	19.8253	47.5649	1.26255	0.0367982	myelin protein zero like 2	chr11:118124131-118135251	-	http://www.ncbi.nlm.nih.gov/gene/?term=10205
RUVBL1	13.5641	13.9415	13.0731	38.3729	36.6079	36.8943	13.5262	37.2917	1.46309	0.0369489	RuvB like AAA ATPase 1	chr3:127783628-127872757	-	http://www.ncbi.nlm.nih.gov/gene/?term=8607
CENPF	4.99644	5.92867	5.82251	23.0285	23.1795	22.2561	5.58254	22.8214	2.03139	0.0373215	centromere protein F	chr1:214776532-214837914	+	http://www.ncbi.nlm.nih.gov/gene/?term=1063
GPATCH4	17.4471	14.1286	14.5356	40.9107	39.5823	40.2427	15.3705	40.2452	1.38866	0.0384243	G-patch domain containing 4	chr1:156564100-156571279	-	http://www.ncbi.nlm.nih.gov/gene/?term=54865
GAA	26.3236	24.714	24.7508	7.71585	8.01818	8.15573	25.2628	7.96326	-1.66558	0.0384905	glucosidase alpha, acid	chr17:78075325-78093681	+	http://www.ncbi.nlm.nih.gov/gene/?term=2548
HMMR	2.67308	3.17454	3.49074	17.1931	17.8754	17.224	3.11279	17.4308	2.48536	0.0388584	hyaluronan mediated motility receptor	chr5:162887517-162918951	+	http://www.ncbi.nlm.nih.gov/gene/?term=3161
ETF1	24.1474	27.2893	27.1643	56.2346	57.0673	58.2243	26.2003	57.1754	1.12581	0.03895	eukaryotic translation termination factor 1	chr5:137841782-137878989	-	http://www.ncbi.nlm.nih.gov/gene/?term=2107
SEMA4C	20.6353	19.4744	19.5739	5.19071	5.01571	4.72842	19.8945	4.97828	-1.99865	0.0390224	semaphorin 4C	chr2:97525473-97535735	-	http://www.ncbi.nlm.nih.gov/gene/?term=54910
CMTM3	48.9625	46.6311	46.4108	23.5368	22.4206	21.7112	47.3348	22.5562	-1.06938	0.0390807	CKLF like MARVEL transmembrane domain containing 3	chr16:66637935-66647795	+	http://www.ncbi.nlm.nih.gov/gene/?term=123920
NUDT4	38.4936	44.4463	43.3935	18.2753	19.5146	18.8761	42.1112	18.8887	-1.15668	0.0390559	nudix hydrolase 4	chr12:93771699-93797024	+	http://www.ncbi.nlm.nih.gov/gene/?term=11163
CDCA7	2.10468	2.67773	2.40218	15.8532	15.5272	15.7382	2.39486	15.7062	2.71332	0.0391477	cell division cycle associated 7	chr2:174219561-174233718	+	http://www.ncbi.nlm.nih.gov/gene/?term=83879
GABARAPL1	37.3296	37.7879	37.297	16.3947	16.4123	14.4042	37.4715	15.7371	-1.25163	0.0391593	GABA type A receptor associated protein like 1	chr12:10365489-10375727	+	http://www.ncbi.nlm.nih.gov/gene/?term=23710
MCTP1	30.3464	34.6854	36.2102	13.3271	13.2575	13.2495	33.7473	13.278	-1.34573	0.0391548	multiple C2 and transmembrane domain containing 1	chr5:94041242-94620279	-	http://www.ncbi.nlm.nih.gov/gene/?term=79772
C12orf57	38.6744	34.6129	35.5818	15.1718	13.969	15.7929	36.2897	14.9779	-1.27673	0.0397847	chromosome 12 open reading frame 57	chr12:7052601-7055166	+	http://www.ncbi.nlm.nih.gov/gene/?term=113246
SNORD110	5.94646	4.17001	6.81095	24.6486	21.1586	22.2999	5.64247	22.7024	2.00844	0.0408781	small nucleolar RNA, C/D box 110	chr20:2634858-2634932	+	http://www.ncbi.nlm.nih.gov/gene/?term=692213
HSPA12B	5.80241	5.50511	5.62144	22.9182	21.1409	24.0365	5.64299	22.6985	2.00807	0.0409305	heat shock protein family A (Hsp70) member 12B	chr20:3713317-3733758	+	http://www.ncbi.nlm.nih.gov/gene/?term=116835
BMF	10.3122	10.0572	10.3589	0.653978	0.739579	0.578487	10.2428	0	-3.9618	0.0411397	Bcl2 modifying factor	chr15:40380091-40401085	-	http://www.ncbi.nlm.nih.gov/gene/?term=90427
XPOT	24.3856	28.947	30.2443	59.6707	58.3449	60.258	27.859	59.4245	1.09292	0.0414027	exportin for tRNA	chr12:64798153-64842464	+	http://www.ncbi.nlm.nih.gov/gene/?term=11260
CMSS1	7.94136	7.50613	8.46874	27.0899	26.4099	27.8376	7.97208	27.1124	1.76593	0.0420193	cms1 ribosomal small subunit homolog (yeast)	chr3:99536678-99897476	+	http://www.ncbi.nlm.nih.gov/gene/?term=84319
GSDMD	49.3231	45.4147	44.5049	21.8728	22.8871	21.5257	46.4142	22.0952	-1.07083	0.0423294	gasdermin D	chr8:144635557-144645232	+	http://www.ncbi.nlm.nih.gov/gene/?term=79792
ATF6B	47.5575	44.7832	44.1864	21.4565	21.6442	21.2864	45.509	21.4623	-1.08434	0.0424987	activating transcription factor 6 beta	chr6:32083045-32096017	-	http://www.ncbi.nlm.nih.gov/gene/?term=1388
ADD3	19.2616	22.7442	22.639	6.03924	6.42846	5.51227	21.5483	5.99332	-1.84614	0.0427169	adducin 3	chr10:111756108-111895323	+	http://www.ncbi.nlm.nih.gov/gene/?term=120
PTPRB	46.5746	49.7724	50.0434	24.0328	23.9809	23.6042	48.7968	23.8727	-1.03143	0.0436267	protein tyrosine phosphatase, receptor type B	chr12:70909651-71031220	-	http://www.ncbi.nlm.nih.gov/gene/?term=5787
CENPE	2.5209	3.04519	3.12566	16.5249	16.4946	16.8286	2.89725	16.6161	2.51982	0.0449054	centromere protein E	chr4:104026963-104119566	-	http://www.ncbi.nlm.nih.gov/gene/?term=1062
MCM6	5.44802	6.15018	5.78092	22.9433	23.4834	21.831	5.79304	22.7526	1.97364	0.0452276	minichromosome maintenance complex component 6	chr2:136597196-136634047	-	http://www.ncbi.nlm.nih.gov/gene/?term=4175
CLUH	21.2094	19.2141	19.8291	45.4809	48.1022	48.0638	20.0842	47.2156	1.2332	0.045476	clustered mitochondria homolog	chr17:2592680-2614927	-	http://www.ncbi.nlm.nih.gov/gene/?term=23277
MGST2	33.5523	35.1268	34.0684	13.5534	13.7741	14.3875	34.2492	13.905	-1.30047	0.0460481	microsomal glutathione S-transferase 2	chr4:140586922-140661899	+	http://www.ncbi.nlm.nih.gov/gene/?term=4258
CD82	31.2285	27.6118	27.0622	11.1132	10.5027	9.30046	28.6342	10.3054	-1.47433	0.0462894	CD82 molecule	chr11:44587141-44641339	+	http://www.ncbi.nlm.nih.gov/gene/?term=3732
MAP1B	24.1554	23.06	24.356	52.1321	53.074	53.7	23.8572	52.9687	1.15072	0.0463453	microtubule associated protein 1B	chr5:71403095-71505397	+	http://www.ncbi.nlm.nih.gov/gene/?term=4131
RUSC2	8.10539	6.84658	7.23517	25.3499	24.734	27.2032	7.39571	25.7624	1.8005	0.0466495	RUN and SH3 domain containing 2	chr9:35489830-35561895	+	http://www.ncbi.nlm.nih.gov/gene/?term=9853
AEN	16.024	14.7366	14.5199	38.6469	38.8623	39.8941	15.0935	39.1345	1.37451	0.0468695	apoptosis enhancing nuclease	chr15:89164527-89175512	+	http://www.ncbi.nlm.nih.gov/gene/?term=64782
ADAM19	13.5666	13.7732	13.4096	2.29522	2.04716	1.91179	13.5831	2.08472	-2.70389	0.0468763	ADAM metallopeptidase domain 19	chr5:156904312-157002831	-	http://www.ncbi.nlm.nih.gov/gene/?term=8728
TRNP1	9.16305	7.90066	8.32148	26.6842	26.1471	30.2603	8.46173	27.6972	1.71072	0.0472327	TMF1-regulated nuclear protein 1	chr1:27320195-27327377	+	http://www.ncbi.nlm.nih.gov/gene/?term=388610
KIF11	3.7651	4.7134	4.97945	19.4751	21.0409	19.3317	4.48598	19.9492	2.15284	0.0479592	kinesin family member 11	chr10:94352825-94415152	+	http://www.ncbi.nlm.nih.gov/gene/?term=3832
YDJC	13.8836	13.5572	12.776	36.3875	35.6907	36.6182	13.4056	36.2322	1.43444	0.0485345	YdjC chitooligosaccharide deacetylase homolog	chr22:21982378-21984340	-	http://www.ncbi.nlm.nih.gov/gene/?term=150223
TBX1	20.578	18.9669	19.5166	4.98537	5.23582	5.21449	19.6871	5.14523	-1.93595	0.0490744	T-box 1	chr22:19744226-19771116	+	http://www.ncbi.nlm.nih.gov/gene/?term=6899
EIF1AX	15.8854	19.0697	17.8978	42.1343	43.1535	43.7646	17.6176	43.0175	1.2879	0.0498271	eukaryotic translation initiation factor 1A, X-linked	chrX:20142636-20159966	-	http://www.ncbi.nlm.nih.gov/gene/?term=1964
