# Supplementary material for: High-density lipoprotein regulates angiogenesis by long non-coding RNA HDRACA
Source: Signal Transduct Target Ther. 2023 Aug 14;8:299. doi: 10.1038/s41392-023-01558-6 (PMC10423722; doi:10.1038/s41392-023-01558-6)
Supplement: Supplementary file 3 — Supplementary Table S6 [file 41392_2023_1558_MOESM3_ESM.xls]

## Sheet: Sheet1
Supplementary Table S6. The sequences for siRNAs, ASONs, lncRNA Smart Silencers, primers and probes used in this study.
Sequecnes for ASONs
ENST00000456352.2	GATTCTCAACCTTCCTGACC
ENST00000419697.1	ACCTCATCTAAGTGCAGAAA
ENST00000563052.1	CCAACACAGGGGCTAAGTTC
ENST00000568831.1	AATCGGGCGCCTTCATGCTG
ENST00000562749.1	AATAGACGCATGAACGGTGT
Sequecnes for siRNAs
Target	siRNA-1		siRNA-2
ENST00000456352.2	GCTTTCTGATTCTCAACCT
ENST00000419697.1	CCTCATCTAAGTGCAGAAA
ENST00000563052.1	GGGCTAAGTTCCTGTTGAC
ENST00000568831.1	GGGTAAGGAATACAGCAGA
ABCA1	CCAGCCAGCTTTGTCGTAT
SRB1	CCATGAAGCTAATGTACAA
ABCG1	GGGAAATGGTCAAGGAGAT
S1P1	CGGTCTCTGACTACGTCAA
S1P3	ATCGCTTACAAGGTCAACA
HDRACA/ENST00000562749.1	GCATGAACGGTGTTTGTGT		GCTGTGCACAAAATTCCAA
WWP2	CCATTGTCTGGATCAAAGA		CCTACAAGAGCTACGAACA
KLF5	GCTCCAGAGGTGAACAATA		GCAGAGATGCTCCAGAATT
RAIN	GGGACATCTTCGAAAGCTT		CTGCTCTCCTGGATAGTAA
HDLBP	GGACCAAATTACCATCACA		GAAGGACATTGTTGCTAGA
PCNA	GCCTTCTGGTGAATTTGCA		GATCGAGGATGAAGAAGGA
Sequecnes for lncRNA Smart Silencer
HDRACA	ASO-1	AAGGCTGGTGTCTGATTGAT
	ASO-2	GCTGTCTAAGCTAATGTGGA
	ASO-3	CCCAAAGCAGGAGCGTCTCA
	siRNA-1	GGGAACCTATTCCTAGATA
	siRNA-2	CCAACCTTTAGATTCAGCT
	siRNA-3	GAACCTTCTTTGGTACAAA
Primers sequences for lncRNA and mRNA RT-qPCR or RT-PCR
Name	Species	Forward	Reverse
GAPDH	Human	CAGGAGGCATTGCTGATGAT	GAAGGCTGGGGCTCATTT
ACTB	Human	TCAAGATCATTGCTCCTCCTGAG	ACATCTGCTGGAAGGTGGACA
ENST00000456352.2	Human	TGAGATTTGGAGGAGAGAAGGA	CTGGTAATAGGACACTGGGAGG
ENST00000419697.1	Human	GTTCCAGCCCTAAGGCTCATA	TTCATTTCTGCACTTAGATGAGGTA
ENST00000563052.1	Human	TTCTAGTGCTCTGGGCAGC	CTCGTCAACAGGAACTTAGCC
ENST00000568831.1	Human	AAGGAATACAGCAGAACGGGA	CTCGTCAACAGGAACTTAGCTC
HDRACA/ENST00000562749.1	Human	GTGGCTTAGGCCAGGTACAAC	GTGTCGATGGATCGGGGTC
ABCA1	Human	AACAAGCCATGTTCCCTCAG	GACGCAAACACAAAAGTGGA
SRB1	Human	TTCTCGCCCTTCAGGATCT	GCTCATCAAGCAGCAGGTC
ABCG1	Human	ATAATGGCCACCAACTCACC	GGGACCTTTCCTATTCGGTT
S1P1	Human	ATCATGGGCTGGAACTGCATCA	CGAGTCCTGACCAAGGAGTAGAT
S1P3	Human	CGGCATCGCTTACAAGGTCAA	GCCACGAACATACTGCCCT
MALAT1	Human	GTGATGCGAGTTGTTCTCCG	CTGGCTGCCTCAATGCCTAC
KLF5	Human	CCTGGTCCAGACAAGATGTGA	GAACTGGTCTACGACTGAGGC
ZFP92	Human	CCAAGCCTCACCTGATCTCC	TTCTGTCACCTATGTGCAATCC
HAUS7	Human	GGCGACGACTACTCAGAGGA	GAGGAAGGGGCAGTTTAGGTC
TREX2	Human	CTGTCCCTCTTTGCTGTCCAC	GGGGCAATACTAGGGCACC
BGN	Human	GGTGGTCTATCTGCACTCCAA	GGCTGATGCCGTTGTAGTAGG
ATP2B3	Human	AGACAGGCATCATCTTCACGC	CTTTGGTCTGGCTACTCTCCA
FAM58A	Human	AACCTGGACGCCTATGACC	GCTCACCGCTTGGGTTAAAG
DUSP9	Human	TTCCGCCAATTTGGAGAGCC	TGCTTGTAGTGAAAGTCACCATT
PNCK	Human	GAAACACACGGAGGACATCAG	GAGCACTGCGATCTCGTTCT
BCAP31	Human	CTGTTGACGGAGGCAAGTTG	GCAAGCGGTCGTACTCCTT
SLC6AB	Human	CAACTGGGAGGTGACCCTTTG	ATCTTTCCCGTGGATTTGACC
ABCD1	Human	GCTGGCATGAACCGGGTATT	GCCACATACACCGACAGGAA
IDH3G	Human	ACATCGAAACCAACCATAACCTG	GGCTCTTACAGTGGATGACGTT
PDZD4	Human	ACAGTGGCACTCAGACCGA	CGGGTCATAATACTCATGGCTG
PLXNB3	Human	CGCTTCTCCGCACCTAATACC	CAGGGCTGTCGATTACAGGG
SRPK3	Human	GATGAGGCGCAAACGGAAAC	CCCGTCTAGTCTCAAAAGCCAGA
SSR4	Human	TCCAGAACATGGCTCTCTATGC	TCCTCGTCGAAGAATCTAACCT
RAIN	Human	ACTTCGATCAGTTGACTCAGTGC	TCGCGTCATCACATACACCAC
HDLBP	Human	AGCAATCAGATCAAGATCACTGG	CGGCAGAGATGAGTAAGACTTCA
PCNA	Human	GCGTGAACCTCACCAGTATGT	TCTTCGGCCCTTAGTGTAATGAT
CCNA2	Human	CGCTGGCGGTACTGAAGTC	GAGGAACGGTGACATGCTCAT
CCNB1	Human	AATAAGGCGAAGATCAACATGGC	TTTGTTACCAATGTCCCCAAGAG
CCNB2	Human	CCGACGGTGTCCAGTGATTT	TGTTGTTTTGGTGGGTTGAACT
CCND1	Human	GCTGCGAAGTGGAAACCATC	CCTCCTTCTGCACACATTTGAA
CDC6	Human	CCAGGCACAGGCTACAATCAG	AACAGGTTACGGTTTGGACATT
CDC20	Human	GCACAGTTCGCGTTCGAGA	CTGGATTTGCCAGGAGTTCGG
CDC25A	Human	GTCCTCCGAGTCAACAGATTCA	CAACAGCTTCTGAGGTAGGGA
CDC45	Human	TTCGTGTCCGATTTCCGCAAA	TGGAACCAGCGTATATTGCAC
BUB1	Human	TGGGAAAGATACATACAGTGGGT	AGGGGATGACAGGGTTCCAAT
BUB1B	Human	AAATGACCCTCTGGATGTTTGG	GCATAAACGCCCTAATTTAAGCC
BUB3	Human	GGTTCTAACGAGTTCAAGCTGA	GGCACATCGTAGAGACGCAC
MCM2	Human	ATGGCGGAATCATCGGAATCC	GGTGAGGGCATCAGTACGC
MCM3	Human	TCAGAGAGATTACCTGGACTTCC	TCAGCCGGTATTGGTTGTCAC
MCM4	Human	CACCACACACAGTTATCCTGTT	CGAATAGGCACAGCTCGATAGAT
MCM5	Human	AGCATTCGTAGCCTGAAGTCG	CGGCACTGGATAGAGATGCG
MCM6	Human	GAGGAACTGATTCGTCCTGAGA	CAAGGCCCGACACAGGTAAG
MCM7	Human	CCTACCAGCCGATCCAGTCT	CCTCCTGAGCGGTTGGTTT
TFDP1	Human	AGGGCCTACGGCATTTCTC	CTCGTCTGCCACTTCGTTGT
PTTG1	Human	ACCCGTGTGGTTGCTAAGG	ACGTGGTGTTGAAACTTGAGAT
MYC	Human	GGCTCCTGGCAAAAGGTCA	CTGCGTAGTTGTGCTGATGT
YWHAH	Human	TGGCTGATGGAAACGAAAAGAA	CCTCTGCTAAGTAGCGGTAGT
GADD45B	Human	TACGAGTCGGCCAAGTTGATG	GGATGAGCGTGAAGTGGATTT
MAD2L1	Human	GTTCTTCTCATTCGGCATCAACA	GAGTCCGTATTTCTGCACTCG
ORC6	Human	ACAAGGAGACATATCAGAGCTGT	AGTGGCCTGGATAAGTCAAGAT
PKMYT1	Human	CATGGCTCCTACGGAGAGGT	ACATGGAACGCTTTACCGCAT
PLK1	Human	CCTGCACCGAAACCGAGTTAT	CCGTCATATTCGACTTTGGTTGC
Gapdh	Mouse	GGTTGTCTCCTGCGACTTCA	TGGTCCAGGGTTTCTTACTCC
Primers for microRNA reverse transcription and RT-qPCR
cel-miR-39-3p	Bulge-LoopTM cel-miR-39-3p RT Primer		ssD1083145001, RiboBio, China
	Bulge-LoopTM cel-miR-39-3p Forward Primer		ssD1083145002, RiboBio, China
	Bulge-LoopTM miR-Reverse Primer		ssD089261711, RiboBio, China
U6	Bulge-LoopTM U6-RT Primer		ssD0904071008, RiboBio, China
	Bulge-LoopTM U6-Forward Primer		ssD0904071006, RiboBio, China
	Bulge-LoopTM U6-Reverse Primer		ssD0904071007, RiboBio, China
miR-24-3p	Bulge-LoopTM hsa-miR-24-3p RT Primer		ssD809230262, RiboBio, China
	Bulge-LoopTM hsa-miR-24-3p Forward Primer		ssD809230954, RiboBio, China
	Bulge-LoopTM miR-Reverse Primer		ssD089261711, RiboBio, China
Primers sequences for ChIP-RT-qPCR
Name	Species	Forward	Reverse
HDRACA promoter	Human	CGGCTGGTATGTGTCCA	ATTTGCGGCTCGGGTGA
BECN1 promoter	Human	ACGTCCGGTCTCGGCGGAAG	AAGTCCGGTCTACCGCGGAG
Gene specific primers sequences for RACE
3’RACE-GSP1	5’-GGGCGGCTGGTATGTGTCCAC-3’
3’RACE-GSP2	5’-TAGGGACGCCTGCGGGAGTTC-3’
5’RACE-GSP1	5’-CACCTTTTCCGGTGGCCGCTGTCTTC-3’
5’RACE-GSP2	5’-TCAGACCTCAGACACCGGCGCCTCC-3’
LNA probe sequence for ISH/FISH assays
HDRACA	TCGCGCTGGAAAGGCAAGCAGA
Biotin labeled probe sequences for RAP assays
Negative Ctrl	Probe-1	ACCGCATATGGTGCACTCTC
	Probe-2	GCGAATGGCGCCTGATGCGG
	Probe-3	ATAGCGAAGAGGCCCGCACC
HDRACA	Probe-1	TGGACGATCCAGACACAAACA
	Probe-2	ACATTTATTAGGCTCCTACTGT
	Probe-3	TGTCTTCTCAGACCTCAGACA
